# Supplementary material for: Semi-Supervised Multi-View Learning for Gene Network Reconstruction
Source: PLoS One. 2015 Dec 7;10(12):e0144031. doi: 10.1371/journal.pone.0144031 (PMC4671612; doi:10.1371/journal.pone.0144031)
Supplement: S1 Table — (XLSX) [file pone.0144031.s003.xlsx]

## Sheet: AUROC
Borda
Dataset					Result
Ecoli-noise0.0-nodes100					0.34077
Ecoli-noise0.0-nodes150					0.30636
Ecoli-noise0.0-nodes200					0.51181
Ecoli-noise0.1-nodes100					0.37917
Ecoli-noise0.1-nodes150					0.34661
Ecoli-noise0.1-nodes200					0.51465
Ecoli-noise0.5-nodes100					0.46294
Ecoli-noise0.5-nodes150					0.41039
Ecoli-noise0.5-nodes200					0.48639
Yeast-noise0.0-nodes100					0.16165
Yeast-noise0.0-nodes150					0.15683
Yeast-noise0.0-nodes200					0.26945
Yeast-noise0.1-nodes100					0.14421
Yeast-noise0.1-nodes150					0.16178
Yeast-noise0.1-nodes200					0.30905
Yeast-noise0.5-nodes100					0.22037
Yeast-noise0.5-nodes150					0.24632
Yeast-noise0.5-nodes200					0.34786
D5_InSilico					0.80892
D5_EColi					0.64988
D5_Yeast					0.52825
TopKNet								Value of K
Dataset			Min	1st Quartile	Median	3rd Quartile	Max	1	2	3	4	5	6	7	8	9	10	11	12	13	14	15	16	17	18	19	20
Ecoli-noise0.0-nodes100			0.46719	0.524663	0.528085	0.529945	0.53378	0.4995	0.46719	0.52401	0.53115	0.53008	0.53167	0.53143	0.52889	0.52607	0.52729	0.52545	0.52488	0.46962	0.5299	0.52525	0.52	0.5291	0.52966	0.52888	0.53378
Ecoli-noise0.0-nodes150			0.52006	0.56081	0.621615	0.633915	0.63669	0.61848	0.62355	0.63669	0.63429	0.63597	0.63571	0.6353	0.63379	0.63366	0.62318	0.61706	0.61997	0.62593	0.62005	0.56466	0.54926	0.53827	0.53941	0.52786	0.52006
Ecoli-noise0.0-nodes200			0.51303	0.523713	0.53944	0.56262	0.56544	0.52605	0.56343	0.56437	0.56391	0.56235	0.56343	0.55717	0.55131	0.54727	0.54297	0.53589	0.53591	0.56544	0.532	0.52792	0.51424	0.5167	0.51507	0.51393	0.51303
Ecoli-noise0.1-nodes100			0.4499	0.514853	0.534975	0.548412	0.57534	0.4499	0.47048	0.57534	0.55991	0.55402	0.55164	0.54763	0.54484	0.55076	0.54751	0.54113	0.53798	0.47378	0.53197	0.52525	0.52424	0.51906	0.51665	0.50946	0.50301
Ecoli-noise0.1-nodes150			0.49961	0.51057	0.558485	0.60064	0.6321	0.6174	0.60193	0.6321	0.62266	0.61214	0.5956	0.57608	0.5661	0.5598	0.55717	0.54555	0.5415	0.60021	0.52441	0.51202	0.50182	0.50622	0.50245	0.49961	0.49968
Ecoli-noise0.1-nodes200			0.50611	0.51641	0.52634	0.548292	0.56319	0.53327	0.56279	0.55748	0.56308	0.55827	0.54523	0.5405	0.53412	0.52897	0.52371	0.52255	0.52337	0.56319	0.51641	0.51724	0.51641	0.51126	0.50937	0.50611	0.50714
Ecoli-noise0.5-nodes100			0.41434	0.499365	0.502915	0.507267	0.51139	0.41434	0.4292	0.49951	0.50386	0.50803	0.50197	0.50675	0.50154	0.50798	0.50602	0.50922	0.51139	0.42677	0.51027	0.49939	0.49929	0.49923	0.50113	0.50505	0.50703
Ecoli-noise0.5-nodes150			0.50106	0.50564	0.52503	0.559843	0.59678	0.56366	0.59678	0.58925	0.56853	0.55857	0.54001	0.52648	0.52672	0.52424	0.52582	0.52207	0.51885	0.59612	0.51839	0.50621	0.50106	0.50261	0.50391	0.50307	0.50393
Ecoli-noise0.5-nodes200			0.48356	0.503657	0.50452	0.522582	0.55573	0.48356	0.55033	0.52786	0.52628	0.52698	0.52135	0.52021	0.51307	0.50882	0.50402	0.50347	0.50372	0.55573	0.50206	0.50473	0.50431	0.50413	0.50385	0.50343	0.50266
Yeast-noise0.0-nodes100			0.54972	0.67251	0.748425	0.789382	0.80359	0.71273	0.71929	0.80359	0.79008	0.79145	0.79147	0.79192	0.78675	0.78769	0.78832	0.78915	0.771	0.71608	0.72585	0.6787	0.65394	0.60525	0.59226	0.56189	0.54972
Yeast-noise0.0-nodes150			0.53033	0.64352	0.771635	0.801038	0.81744	0.66901	0.75029	0.81445	0.81744	0.80957	0.80086	0.80161	0.80157	0.79933	0.79434	0.78894	0.78786	0.75541	0.7534	0.72389	0.56705	0.5531	0.53033	0.53117	0.53256
Yeast-noise0.0-nodes200			0.53926	0.582828	0.70647	0.720605	0.7333	0.58485	0.69862	0.7333	0.72478	0.72056	0.72015	0.72088	0.72074	0.71952	0.72217	0.71268	0.70693	0.70601	0.66771	0.6103	0.57676	0.56325	0.5554	0.55273	0.53926
Yeast-noise0.1-nodes100			0.5067	0.57207	0.68734	0.773707	0.79355	0.77814	0.78796	0.79355	0.77977	0.77223	0.74793	0.728	0.71446	0.68807	0.68661	0.66159	0.63726	0.78529	0.60141	0.58111	0.54495	0.53246	0.523	0.51681	0.5067
Yeast-noise0.1-nodes150			0.5278	0.570735	0.72138	0.766475	0.78612	0.71957	0.78571	0.77857	0.77172	0.77108	0.76494	0.75071	0.73607	0.7299	0.72319	0.71769	0.69488	0.78612	0.64469	0.57804	0.54882	0.53651	0.53476	0.53303	0.5278
Yeast-noise0.1-nodes200			0.52144	0.558388	0.62447	0.67797	0.71075	0.6205	0.70004	0.71075	0.69117	0.68622	0.67522	0.66011	0.65115	0.64182	0.62844	0.61881	0.61029	0.70802	0.58525	0.56443	0.54026	0.52973	0.53019	0.5245	0.52144
Yeast-noise0.5-nodes100			0.51189	0.517983	0.549705	0.609765	0.7421	0.70586	0.7421	0.64112	0.62151	0.60585	0.5965	0.57741	0.56651	0.55904	0.54037	0.53669	0.52557	0.73683	0.52072	0.51906	0.51281	0.51475	0.51189	0.51269	0.51308
Yeast-noise0.5-nodes150			0.50752	0.520088	0.577965	0.64576	0.7401	0.70177	0.7401	0.69099	0.65368	0.64312	0.61788	0.59277	0.59265	0.58021	0.57572	0.55947	0.53823	0.73653	0.53183	0.52015	0.5199	0.51821	0.50899	0.51003	0.50752
Yeast-noise0.5-nodes200			0.51152	0.51497	0.547155	0.598035	0.6692	0.63595	0.66286	0.61162	0.60687	0.59509	0.57298	0.56686	0.56079	0.55146	0.54285	0.53475	0.52746	0.6692	0.52143	0.51375	0.51152	0.51336	0.51533	0.51389	0.51175
D5_InSilico			0.65259	0.732193	0.772	0.79496	0.81798	0.81403	0.80026	0.79817	0.7982	0.79389	0.7892	0.7859	0.78059	0.77491	0.76909	0.76333	0.81798	0.75467	0.74554	0.73514	0.72335	0.70777	0.69302	0.67381	0.65259
D5_EColi			0.53467	0.55741	0.57372	0.59373	0.6631	0.65964	0.60746	0.60107	0.59592	0.593	0.58795	0.58436	0.5799	0.57621	0.57123	0.56765	0.6631	0.56297	0.55968	0.55823	0.55495	0.55087	0.5457	0.54023	0.53467
D5_Yeast			0.5018	0.505983	0.511235	0.51623	0.52819	0.52744	0.51909	0.51733	0.51707	0.51595	0.51466	0.51397	0.51246	0.51159	0.51088	0.50999	0.52819	0.50796	0.50679	0.50625	0.50518	0.50416	0.50357	0.50334	0.5018
GENERE (PCA)								Number of Iterations
Dataset	δ	View	Min	1st Quartile	Median	3rd Quartile	Max	0	1	2	3	4	5	6	7	8	9	10	11	12	13	14	15	16	17	18	19	20	21	22	23	24	25	26	27	28	29	30
Ecoli-noise0.0-nodes100	0.005	1	0.42749	0.445965	0.4508	0.454865	0.50767	0.50767	0.4508	0.4533	0.44928	0.44754	0.43976	0.42749	0.4434	0.45761	0.45126	0.44401	0.46208	0.45072	0.4557	0.45117	0.46219	0.45258	0.4325	0.45285	0.46552	0.45491	0.45482	0.45733	0.44863	0.45469	0.43803	0.44431	0.44896	0.45058	0.44592	0.44601
Ecoli-noise0.0-nodes150	0.005	1	0.61377	0.62852	0.63243	0.63616	0.65002	0.65002	0.63862	0.63074	0.61377	0.61502	0.62385	0.63193	0.63519	0.62564	0.6395	0.62811	0.63793	0.636	0.63451	0.63244	0.63072	0.63729	0.63732	0.63056	0.63243	0.6372	0.63478	0.62936	0.62876	0.63472	0.62828	0.62731	0.62673	0.63632	0.63251	0.6307
Ecoli-noise0.0-nodes200	0.005	1	0.52865	0.63024	0.63281	0.63778	0.64255	0.52865	0.63698	0.63769	0.63084	0.63277	0.6324	0.62513	0.63283	0.63722	0.64255	0.63896	0.63238	0.64199	0.63374	0.62602	0.62796	0.63787	0.6415	0.63031	0.62607	0.63281	0.64248	0.63285	0.63017	0.62952	0.63863	0.637	0.62962	0.63149	0.63868	0.63036
Ecoli-noise0.1-nodes100	0.005	1	0.51346	0.535185	0.54255	0.550385	0.55804	0.51346	0.51975	0.54231	0.55077	0.5482	0.55286	0.52514	0.54345	0.54773	0.54255	0.524	0.55632	0.55	0.54136	0.55804	0.5418	0.55092	0.55472	0.53285	0.52815	0.53595	0.54495	0.53442	0.54116	0.55298	0.55157	0.52141	0.53897	0.53816	0.54399	0.54625
Ecoli-noise0.1-nodes150	0.005	1	0.54949	0.59021	0.59328	0.595025	0.62801	0.62801	0.54949	0.5936	0.5932	0.59028	0.59503	0.58995	0.59255	0.59014	0.59673	0.58434	0.59124	0.59839	0.59423	0.5913	0.59622	0.59246	0.59389	0.59336	0.59892	0.59328	0.60034	0.58362	0.59468	0.58402	0.59257	0.57865	0.5938	0.58517	0.59718	0.59502
Ecoli-noise0.1-nodes200	0.005	1	0.51238	0.523215	0.5287	0.531695	0.54577	0.51238	0.51821	0.54227	0.5287	0.52237	0.52794	0.52806	0.5318	0.53159	0.53052	0.52429	0.53736	0.52184	0.52406	0.53736	0.52841	0.53083	0.52851	0.53351	0.53096	0.52946	0.52913	0.5337	0.52717	0.52231	0.52983	0.53248	0.52197	0.52064	0.52057	0.54577
Ecoli-noise0.5-nodes100	0.005	1	0.43581	0.44562	0.4524	0.45901	0.46707	0.44296	0.45875	0.44996	0.44409	0.45424	0.46464	0.46432	0.45224	0.46152	0.45683	0.45158	0.45927	0.46002	0.45116	0.43825	0.45564	0.45251	0.46707	0.45868	0.4469	0.43581	0.46669	0.45759	0.4524	0.44434	0.43867	0.44257	0.46624	0.44842	0.45039	0.43608
Ecoli-noise0.5-nodes150	0.005	1	0.5579	0.566175	0.57409	0.57684	0.58292	0.56181	0.57743	0.57355	0.57356	0.58075	0.56242	0.56981	0.57409	0.56556	0.57726	0.57289	0.57498	0.56528	0.57603	0.57505	0.57642	0.56671	0.56564	0.5579	0.56778	0.5804	0.57556	0.57609	0.57581	0.57381	0.57816	0.58292	0.57958	0.55905	0.56161	0.58011
Ecoli-noise0.5-nodes200	0.005	1	0.48881	0.495435	0.49861	0.500565	0.5045	0.49106	0.50274	0.50415	0.49861	0.4992	0.49948	0.5022	0.49965	0.49832	0.5005	0.49933	0.49774	0.49524	0.49888	0.50127	0.50065	0.49757	0.49901	0.48881	0.49769	0.49563	0.50289	0.49301	0.49255	0.50063	0.5045	0.49005	0.49721	0.49664	0.49036	0.49245
Yeast-noise0.0-nodes100	0.005	1	0.81226	0.822495	0.825	0.829285	0.83281	0.81226	0.83139	0.82433	0.82911	0.83281	0.83018	0.81818	0.82289	0.82551	0.82639	0.8221	0.82902	0.81705	0.82311	0.82311	0.8234	0.82926	0.82515	0.82109	0.82144	0.83252	0.825	0.81305	0.83261	0.83133	0.82295	0.82446	0.82931	0.83002	0.8173	0.82711
Yeast-noise0.0-nodes150	0.005	1	0.80778	0.85864	0.86363	0.866795	0.87318	0.80778	0.86847	0.86699	0.86338	0.87226	0.86198	0.85744	0.85758	0.85753	0.8665	0.85838	0.86363	0.86451	0.864	0.86544	0.86819	0.86997	0.85511	0.86285	0.86865	0.8666	0.8599	0.86451	0.86311	0.87318	0.86011	0.8589	0.85465	0.86725	0.86565	0.855
Yeast-noise0.0-nodes200	0.005	1	0.66873	0.81075	0.81366	0.817845	0.82169	0.66873	0.81164	0.81366	0.81769	0.8181	0.81555	0.81315	0.80543	0.809	0.81647	0.81663	0.80927	0.81965	0.81145	0.80722	0.82151	0.81394	0.82169	0.81302	0.81356	0.818	0.81256	0.81005	0.81889	0.81887	0.81363	0.80552	0.81857	0.81499	0.80721	0.81671
Yeast-noise0.1-nodes100	0.005	1	0.78116	0.83243	0.83956	0.84439	0.84785	0.78116	0.81161	0.8352	0.84319	0.81296	0.83632	0.84148	0.82054	0.84669	0.84785	0.84179	0.83189	0.8466	0.84696	0.83492	0.8414	0.84518	0.83652	0.844	0.84757	0.83956	0.83297	0.84478	0.84341	0.82811	0.82796	0.84479	0.83984	0.83445	0.82964	0.83762
Yeast-noise0.1-nodes150	0.005	1	0.76564	0.848655	0.85413	0.857025	0.86038	0.76564	0.84552	0.85099	0.84277	0.84855	0.84057	0.85361	0.85139	0.85413	0.86038	0.85898	0.8468	0.8558	0.85635	0.85792	0.85446	0.85096	0.84876	0.85782	0.85947	0.85539	0.85145	0.85179	0.85459	0.84792	0.84155	0.85592	0.85895	0.8577	0.85599	0.85855
Yeast-noise0.1-nodes200	0.005	1	0.65214	0.67256	0.67601	0.67988	0.68333	0.65214	0.67989	0.67307	0.67205	0.68112	0.67864	0.6738	0.67658	0.67779	0.68092	0.67525	0.67556	0.66959	0.68315	0.6809	0.67842	0.6709	0.66912	0.67383	0.67726	0.66883	0.67987	0.67508	0.67531	0.66724	0.67601	0.68026	0.68333	0.67801	0.6799	0.66559
Yeast-noise0.5-nodes100	0.005	1	0.61438	0.63309	0.63811	0.642635	0.64771	0.61438	0.63816	0.64771	0.63264	0.64106	0.64745	0.64736	0.63811	0.63354	0.63738	0.64206	0.64257	0.63667	0.64304	0.6427	0.63354	0.62475	0.63822	0.64308	0.63901	0.63192	0.64054	0.63684	0.63163	0.63545	0.64496	0.63667	0.62237	0.63025	0.64444	0.62135
Yeast-noise0.5-nodes150	0.005	1	0.60168	0.69425	0.69809	0.700715	0.70602	0.60168	0.6959	0.70475	0.69345	0.70269	0.69837	0.68989	0.70017	0.69452	0.70002	0.69836	0.70324	0.69953	0.70133	0.69707	0.70602	0.70126	0.69256	0.69704	0.69809	0.67577	0.69413	0.69989	0.69535	0.70484	0.68852	0.69579	0.69437	0.69283	0.70371	0.6993
Yeast-noise0.5-nodes200	0.005	1	0.58712	0.60853	0.61241	0.61451	0.62273	0.58712	0.62273	0.61184	0.616	0.61374	0.61161	0.614	0.61392	0.60449	0.609	0.61024	0.61342	0.61655	0.61907	0.61591	0.60969	0.60733	0.59207	0.61257	0.61224	0.61856	0.61451	0.61451	0.60629	0.61721	0.60806	0.59989	0.60745	0.61066	0.61241	0.61415
D5_InSilico	0.005	1	0.78716	0.78764	0.78896	0.789432	0.817	0.817	0.78716	0.7892	0.78728	0.78872	0.78951
D5_EColi	0.005	1	0.70883	0.71911	0.719155	0.719185	0.71934	0.70883	0.71934	0.71919	0.7191	0.71914	0.71917
D5_Yeast	0.005	1	0.53632	0.53637	0.53638	0.536405	0.53641	0.53632	0.53641	0.53637	0.53641	0.53639	0.53637
Ecoli-noise0.0-nodes100	0.005	2	0.50767	0.60872	0.61046	0.613875	0.6324	0.50767	0.54411	0.5885	0.62166	0.6324	0.63153	0.61896	0.61549	0.61524	0.61401	0.61374	0.6122	0.61309	0.607	0.61119	0.61419	0.61098	0.60374	0.60508	0.60936	0.60729	0.61145	0.61042	0.60962	0.61046	0.61006	0.60954	0.60808	0.60995	0.60972	0.61327
Ecoli-noise0.0-nodes150	0.005	2	0.58753	0.596425	0.59709	0.601295	0.65002	0.65002	0.62067	0.59526	0.5956	0.60126	0.60241	0.60322	0.59709	0.59968	0.59598	0.5962	0.59668	0.58753	0.59649	0.59616	0.59701	0.60168	0.60295	0.60358	0.60049	0.60091	0.59822	0.59682	0.60133	0.59671	0.60017	0.59701	0.59695	0.59636	0.59876	0.59434
Ecoli-noise0.0-nodes200	0.005	2	0.52865	0.5399	0.54131	0.54228	0.56851	0.52865	0.56851	0.56761	0.54667	0.54647	0.5436	0.54363	0.54071	0.53997	0.54283	0.54048	0.54137	0.54127	0.54196	0.54205	0.53931	0.5397	0.54182	0.54131	0.53862	0.54219	0.54115	0.54189	0.54128	0.53803	0.53983	0.54125	0.54237	0.53782	0.54173	0.53727
Ecoli-noise0.1-nodes100	0.005	2	0.51346	0.592295	0.59622	0.597975	0.60239	0.51346	0.57006	0.60149	0.59377	0.59178	0.59474	0.59549	0.59811	0.58294	0.59516	0.59281	0.59543	0.59663	0.59917	0.59631	0.58744	0.59427	0.59653	0.59622	0.60138	0.5993	0.59172	0.59083	0.59752	0.59045	0.59657	0.59764	0.59784	0.60093	0.60239	0.60231
Ecoli-noise0.1-nodes150	0.005	2	0.61232	0.64947	0.65118	0.65275	0.65413	0.62801	0.61232	0.63614	0.64258	0.64422	0.64788	0.65029	0.6534	0.65067	0.65159	0.65126	0.65265	0.6502	0.65413	0.65407	0.6493	0.65222	0.65055	0.65311	0.65177	0.65294	0.65285	0.65411	0.65383	0.65052	0.65118	0.64893	0.65045	0.65195	0.64964	0.65262
Ecoli-noise0.1-nodes200	0.005	2	0.51238	0.54843	0.55017	0.55162	0.58468	0.51238	0.58468	0.58209	0.56591	0.55568	0.556	0.55589	0.55147	0.55167	0.55229	0.55157	0.55137	0.55077	0.54788	0.5493	0.54782	0.55044	0.54723	0.55064	0.54802	0.55017	0.54893	0.54895	0.54912	0.5489	0.54816	0.54868	0.54848	0.54838	0.54803	0.55034
Ecoli-noise0.5-nodes100	0.005	2	0.41986	0.471265	0.47634	0.478105	0.4815	0.44296	0.4815	0.41986	0.47048	0.44622	0.45782	0.46251	0.46695	0.47445	0.46863	0.47205	0.47595	0.4745	0.47729	0.47613	0.47778	0.47886	0.47612	0.47661	0.47688	0.4767	0.48	0.47634	0.4762	0.47844	0.48103	0.47874	0.47948	0.47818	0.47761	0.47803
Ecoli-noise0.5-nodes150	0.005	2	0.56181	0.62566	0.62721	0.630615	0.64731	0.56181	0.64731	0.646	0.646	0.63977	0.63993	0.63324	0.63099	0.63003	0.631	0.62799	0.63024	0.62771	0.62701	0.62831	0.62582	0.62796	0.6255	0.624	0.62721	0.62486	0.626	0.62806	0.62453	0.62647	0.62701	0.62339	0.6201	0.62392	0.62645	0.62693
Ecoli-noise0.5-nodes200	0.005	2	0.49106	0.58774	0.58868	0.58952	0.60397	0.49106	0.55682	0.55488	0.60397	0.57383	0.58988	0.58781	0.58767	0.58535	0.5892	0.58689	0.58816	0.58645	0.58929	0.58845	0.5879	0.5887	0.58867	0.58975	0.59006	0.59011	0.58837	0.58876	0.58912	0.59183	0.59014	0.59024	0.58906	0.5884	0.58906	0.58868
Yeast-noise0.0-nodes100	0.005	2	0.8119	0.84616	0.84705	0.848045	0.84988	0.81226	0.84208	0.8119	0.84692	0.84724	0.84752	0.84964	0.84627	0.84571	0.84988	0.84814	0.84828	0.84674	0.84647	0.8493	0.84705	0.84764	0.84727	0.84795	0.84715	0.84617	0.8482	0.84653	0.8404	0.84831	0.84605	0.8483	0.84669	0.84485	0.84729	0.84615
Yeast-noise0.0-nodes150	0.005	2	0.80778	0.87731	0.87924	0.880215	0.88257	0.80778	0.88143	0.8769	0.8782	0.88096	0.88027	0.87929	0.87649	0.88026	0.88017	0.8774	0.87968	0.87862	0.87683	0.87877	0.87949	0.88	0.87765	0.87722	0.8809	0.8768	0.88257	0.87381	0.87753	0.87924	0.87633	0.87871	0.87993	0.88153	0.88127	0.87991
Yeast-noise0.0-nodes200	0.005	2	0.66873	0.871025	0.87352	0.874035	0.87691	0.66873	0.83899	0.84953	0.87691	0.87405	0.87402	0.86584	0.87316	0.87575	0.87368	0.8741	0.87363	0.87321	0.87457	0.87396	0.87054	0.87214	0.87207	0.87477	0.87352	0.87375	0.87402	0.87151	0.87049	0.86796	0.87366	0.86897	0.87185	0.87174	0.87515	0.87636
Yeast-noise0.1-nodes100	0.005	2	0.78116	0.8801	0.88085	0.881365	0.88411	0.78116	0.84126	0.88411	0.88053	0.88004	0.87806	0.88085	0.8813	0.88072	0.88016	0.88109	0.87988	0.87868	0.88054	0.88174	0.8809	0.88136	0.88036	0.88265	0.88121	0.88027	0.88103	0.88074	0.88137	0.8798	0.88247	0.88234	0.87939	0.88229	0.88101	0.88199
Yeast-noise0.1-nodes150	0.005	2	0.76564	0.857815	0.85981	0.861245	0.87367	0.76564	0.87367	0.86085	0.86048	0.86242	0.8606	0.86463	0.86256	0.85709	0.86356	0.86142	0.85775	0.85959	0.86289	0.85621	0.85557	0.85705	0.85788	0.85981	0.86159	0.85973	0.86063	0.85895	0.85912	0.85402	0.85801	0.86107	0.85621	0.86055	0.85879	0.8603
Yeast-noise0.1-nodes200	0.005	2	0.65214	0.84584	0.84753	0.84818	0.84881	0.65214	0.81841	0.83332	0.84844	0.84869	0.84466	0.84871	0.84787	0.84874	0.84744	0.84779	0.84769	0.84448	0.84849	0.84588	0.84657	0.84777	0.84734	0.84879	0.84718	0.84814	0.84881	0.8458	0.84771	0.84753	0.84442	0.84811	0.84822	0.84622	0.84283	0.84724
Yeast-noise0.5-nodes100	0.005	2	0.1805	0.183435	0.187	0.223965	0.72648	0.61438	0.72648	0.59966	0.54349	0.43464	0.33169	0.25064	0.23074	0.21719	0.21147	0.21309	0.19937	0.19344	0.19173	0.19052	0.18679	0.187	0.18545	0.18606	0.18286	0.18684	0.18383	0.18684	0.18383	0.1805	0.18142	0.18304	0.18177	0.18248	0.18225	0.18282
Yeast-noise0.5-nodes150	0.005	2	0.60168	0.78573	0.78934	0.791465	0.79479	0.60168	0.7399	0.78072	0.78105	0.78313	0.78483	0.78567	0.78598	0.78486	0.78688	0.78781	0.78579	0.78658	0.78706	0.78918	0.78968	0.79059	0.78934	0.7908	0.79108	0.79126	0.79064	0.79131	0.79209	0.79162	0.79256	0.79276	0.79254	0.79183	0.79363	0.79479
Yeast-noise0.5-nodes200	0.005	2	0.58712	0.75195	0.75519	0.75636	0.75777	0.58712	0.68073	0.66951	0.73536	0.7294	0.74627	0.74487	0.75089	0.75324	0.75301	0.75519	0.75546	0.75588	0.75658	0.75614	0.75534	0.75676	0.75472	0.75505	0.7541	0.7569	0.75593	0.75557	0.75524	0.755	0.7576	0.75341	0.75777	0.75745	0.75679	0.75681
D5_InSilico	0.005	2	0.817	0.825565	0.826075	0.826427	0.82905	0.817	0.82905	0.82597	0.82618	0.82651	0.82543
D5_EColi	0.005	2	0.66117	0.677642	0.6855	0.69089	0.70883	0.70883	0.66117	0.67594	0.68275	0.69177	0.68825
D5_Yeast	0.005	2	0.53632	0.537852	0.53825	0.5387	0.53936	0.53632	0.53831	0.53883	0.53936	0.53774	0.53819
Ecoli-noise0.0-nodes100	0.005	3	0.50767	0.590375	0.59209	0.59495	0.59712	0.50767	0.54838	0.58185	0.58929	0.59635	0.58903	0.58811	0.5926	0.59618	0.59057	0.5956	0.59032	0.59236	0.59483	0.59375	0.59112	0.59709	0.59384	0.59026	0.59507	0.59672	0.59209	0.59099	0.59303	0.59712	0.5914	0.59043	0.59704	0.59168	0.59089	0.59268
Ecoli-noise0.0-nodes150	0.005	3	0.65002	0.66578	0.66825	0.67016	0.6724	0.65002	0.65659	0.66764	0.66547	0.66349	0.65712	0.66733	0.66404	0.66766	0.67079	0.66584	0.66967	0.67059	0.67049	0.67041	0.67055	0.66864	0.6658	0.6698	0.66342	0.66748	0.66942	0.67123	0.66576	0.6724	0.66864	0.66825	0.67095	0.66991	0.66883	0.66819
Ecoli-noise0.0-nodes200	0.005	3	0.52865	0.533725	0.53545	0.53621	0.56723	0.52865	0.56723	0.5506	0.54756	0.5386	0.538	0.53601	0.53545	0.53643	0.53468	0.53612	0.53382	0.53656	0.5314	0.53322	0.53458	0.53269	0.5361	0.53379	0.53593	0.53576	0.53494	0.53549	0.5363	0.53336	0.53037	0.53366	0.53574	0.53395	0.53436	0.53344
Ecoli-noise0.1-nodes100	0.005	3	0.51346	0.58661	0.58853	0.592425	0.60834	0.51346	0.60834	0.60525	0.59954	0.59932	0.59803	0.58991	0.59418	0.59368	0.59018	0.58784	0.58774	0.59106	0.59247	0.58249	0.58677	0.5906	0.58826	0.58963	0.59238	0.58717	0.58734	0.58564	0.58852	0.5892	0.58501	0.58144	0.58147	0.58277	0.58645	0.58853
Ecoli-noise0.1-nodes150	0.005	3	0.60248	0.64002	0.64984	0.65292	0.65702	0.62801	0.60248	0.62647	0.63304	0.63458	0.63236	0.64014	0.6399	0.63967	0.64344	0.64767	0.64422	0.64879	0.64984	0.64923	0.65005	0.65	0.64967	0.6514	0.65269	0.65339	0.65433	0.65312	0.65142	0.6527	0.65697	0.65518	0.65519	0.65636	0.65272	0.65702
Ecoli-noise0.1-nodes200	0.005	3	0.51238	0.56317	0.56753	0.57268	0.5893	0.51238	0.5893	0.58378	0.58214	0.58014	0.5779	0.57703	0.57255	0.57158	0.57281	0.56872	0.57	0.57367	0.57255	0.57154	0.56992	0.56629	0.56753	0.5671	0.56748	0.56681	0.56561	0.56253	0.56516	0.56297	0.56337	0.56034	0.56087	0.55785	0.55857	0.55967
Ecoli-noise0.5-nodes100	0.005	3	0.44296	0.498035	0.49945	0.50065	0.50396	0.44296	0.47448	0.49205	0.49586	0.49922	0.49624	0.49958	0.49981	0.49869	0.49789	0.5006	0.49956	0.4994	0.50345	0.49855	0.50131	0.50396	0.50306	0.50059	0.5007	0.50082	0.50127	0.4997	0.49945	0.49904	0.49684	0.50121	0.49922	0.49794	0.49813	0.4998
Ecoli-noise0.5-nodes150	0.005	3	0.56181	0.64008	0.64258	0.648235	0.65721	0.56181	0.65721	0.64744	0.65084	0.65027	0.65681	0.65435	0.64978	0.64903	0.65243	0.64528	0.64258	0.64473	0.64026	0.64505	0.64462	0.64153	0.64095	0.64487	0.64697	0.63802	0.64181	0.63959	0.63813	0.64046	0.6405	0.63951	0.63868	0.64096	0.6399	0.63699
Ecoli-noise0.5-nodes200	0.005	3	0.49106	0.593375	0.59504	0.59751	0.59884	0.49106	0.58191	0.59103	0.58629	0.58941	0.58743	0.59298	0.59094	0.59377	0.59426	0.59504	0.59671	0.59415	0.59498	0.59411	0.59799	0.59505	0.59729	0.59642	0.59819	0.59861	0.59702	0.596	0.59844	0.59884	0.59805	0.59773	0.59565	0.59408	0.59455	0.59804
Yeast-noise0.0-nodes100	0.005	3	0.81226	0.8572	0.85826	0.86012	0.86556	0.81226	0.85128	0.86399	0.85866	0.86556	0.86169	0.86294	0.86057	0.86193	0.86098	0.85785	0.85925	0.85869	0.84805	0.86028	0.85812	0.85774	0.85968	0.85893	0.85987	0.8574	0.85818	0.85331	0.857	0.85788	0.85826	0.85478	0.85554	0.85812	0.85634	0.85996
Yeast-noise0.0-nodes150	0.005	3	0.80778	0.851815	0.85376	0.858205	0.87125	0.80778	0.86505	0.87125	0.86787	0.86592	0.86031	0.85948	0.85909	0.85964	0.85667	0.85716	0.85503	0.85732	0.85611	0.8555	0.85258	0.85448	0.85334	0.85376	0.85256	0.85017	0.85277	0.85307	0.85213	0.8511	0.85132	0.8515	0.8527	0.84934	0.85088	0.84944
Yeast-noise0.0-nodes200	0.005	3	0.66873	0.85982	0.86221	0.86419	0.86822	0.66873	0.85106	0.86822	0.86486	0.86247	0.86237	0.86529	0.86626	0.86221	0.86419	0.85996	0.86319	0.86374	0.86113	0.86205	0.8652	0.86419	0.86512	0.86527	0.86281	0.86165	0.85753	0.86199	0.85971	0.86273	0.8607	0.85788	0.85832	0.85987	0.85977	0.85705
Yeast-noise0.1-nodes100	0.005	3	0.78116	0.903055	0.90603	0.907835	0.9089	0.78116	0.87855	0.89693	0.8946	0.90025	0.90108	0.89989	0.90282	0.9048	0.90329	0.9062	0.90531	0.905	0.90589	0.90712	0.90603	0.9065	0.90419	0.90645	0.9052	0.90801	0.90791	0.90843	0.9089	0.90786	0.90757	0.9061	0.90807	0.90786	0.90781	0.90811
Yeast-noise0.1-nodes150	0.005	3	0.76564	0.87484	0.87589	0.876795	0.87843	0.76564	0.86199	0.86867	0.87662	0.87627	0.87522	0.87351	0.87439	0.87519	0.87742	0.87277	0.87598	0.87781	0.87753	0.87577	0.87691	0.87464	0.87696	0.87595	0.87668	0.87726	0.87589	0.87518	0.87498	0.87613	0.87512	0.8747	0.87661	0.87512	0.87843	0.87836
Yeast-noise0.1-nodes200	0.005	3	0.65214	0.85275	0.85422	0.85495	0.85852	0.65214	0.83044	0.84918	0.85001	0.85423	0.85454	0.85251	0.85394	0.84724	0.85852	0.85673	0.85629	0.8544	0.85328	0.85469	0.85645	0.85442	0.85415	0.85283	0.85422	0.85567	0.85522	0.85446	0.85269	0.85531	0.85491	0.8536	0.85312	0.85499	0.85116	0.85281
Yeast-noise0.5-nodes100	0.005	3	0.61438	0.825285	0.84495	0.855315	0.8586	0.61438	0.75666	0.7851	0.79915	0.81407	0.81711	0.81893	0.82421	0.82636	0.82939	0.8321	0.83494	0.82995	0.84005	0.84495	0.84349	0.84926	0.8454	0.85013	0.84933	0.85141	0.85534	0.85201	0.85529	0.85534	0.85564	0.8586	0.85626	0.85812	0.85705	0.85566
Yeast-noise0.5-nodes150	0.005	3	0.60168	0.809055	0.80996	0.811025	0.81522	0.60168	0.79802	0.81285	0.81522	0.8122	0.81105	0.81125	0.80933	0.8112	0.80833	0.80922	0.80998	0.81008	0.81123	0.80875	0.81094	0.8084	0.81147	0.80905	0.81059	0.811	0.80845	0.81049	0.80969	0.809	0.80996	0.80955	0.80906	0.80932	0.80971	0.81072
Yeast-noise0.5-nodes200	0.005	3	0.58712	0.77504	0.77781	0.779505	0.78096	0.58712	0.70867	0.7457	0.76008	0.76402	0.76994	0.77233	0.77427	0.77581	0.77781	0.77777	0.7763	0.77746	0.77898	0.78053	0.77784	0.78063	0.78089	0.77853	0.77743	0.77656	0.78076	0.77884	0.77935	0.77966	0.78049	0.77898	0.77872	0.77978	0.77755	0.78096
D5_InSilico	0.005	3	0.79702	0.79842	0.798815	0.800005	0.817	0.817	0.80031	0.79702	0.79854	0.79838	0.79909
D5_EColi	0.005	3	0.70883	0.714125	0.715185	0.716747	0.71948	0.70883	0.71948	0.7171	0.71569	0.71468	0.71394
D5_Yeast	0.005	3	0.53632	0.53736	0.53767	0.53792	0.5386	0.53632	0.5386	0.53742	0.53792	0.53734	0.53792
Ecoli-noise0.0-nodes100	0.005	4	0.50767	0.58826	0.59124	0.592975	0.59609	0.50767	0.55652	0.57998	0.59335	0.58461	0.58898	0.59186	0.59356	0.59092	0.59045	0.59609	0.59124	0.59193	0.58275	0.58638	0.58822	0.59048	0.58832	0.5883	0.59142	0.59168	0.58757	0.5949	0.59126	0.5926	0.59462	0.59183	0.5889	0.59368	0.59469	0.59363
Ecoli-noise0.0-nodes150	0.005	4	0.65002	0.66237	0.66438	0.66591	0.66821	0.65002	0.66083	0.66217	0.66636	0.66086	0.66549	0.66356	0.66431	0.66122	0.66526	0.66219	0.66335	0.66419	0.66341	0.66632	0.66759	0.66495	0.66314	0.665	0.66085	0.66539	0.66811	0.66438	0.66821	0.66698	0.66572	0.6661	0.66647	0.66255	0.66218	0.66443
Ecoli-noise0.0-nodes200	0.005	4	0.52865	0.55675	0.55878	0.56292	0.57351	0.52865	0.57351	0.56981	0.56473	0.56428	0.56454	0.56225	0.56369	0.56168	0.56257	0.56429	0.5629	0.55203	0.56162	0.55878	0.56256	0.56032	0.55845	0.56294	0.55787	0.55772	0.55647	0.55733	0.55757	0.55523	0.55361	0.55769	0.5521	0.55703	0.55214	0.556
Ecoli-noise0.1-nodes100	0.005	4	0.51346	0.615735	0.61766	0.62034	0.62336	0.51346	0.62196	0.6063	0.62336	0.61502	0.61766	0.62044	0.6208	0.61747	0.61312	0.62024	0.6132	0.61569	0.61933	0.6181	0.61691	0.62018	0.62009	0.62251	0.61704	0.61851	0.6176	0.62063	0.61353	0.61578	0.62166	0.61657	0.61737	0.62065	0.61902	0.61178
Ecoli-noise0.1-nodes150	0.005	4	0.60063	0.60863	0.61172	0.613475	0.62801	0.62801	0.60783	0.60784	0.6066	0.61121	0.60063	0.61364	0.60968	0.61061	0.60686	0.61193	0.61292	0.61403	0.61333	0.61172	0.60837	0.61364	0.61311	0.60962	0.61362	0.61108	0.61081	0.61202	0.60137	0.60768	0.61286	0.61452	0.61383	0.60889	0.61213	0.61481
Ecoli-noise0.1-nodes200	0.005	4	0.51238	0.576335	0.5792	0.58194	0.59364	0.51238	0.59364	0.58343	0.58386	0.58184	0.58158	0.58264	0.58233	0.57603	0.57736	0.58204	0.57992	0.57907	0.57952	0.58178	0.58097	0.5792	0.58103	0.57844	0.58287	0.57639	0.58217	0.57513	0.57791	0.57593	0.57384	0.57683	0.57462	0.57628	0.57493	0.57698
Ecoli-noise0.5-nodes100	0.005	4	0.44296	0.49015	0.49393	0.496775	0.50246	0.44296	0.46772	0.48041	0.49459	0.49909	0.49556	0.49318	0.49693	0.49642	0.49253	0.49646	0.49393	0.4933	0.4925	0.48836	0.50246	0.4986	0.4836	0.49471	0.49224	0.49872	0.49583	0.49815	0.49793	0.49262	0.49001	0.48198	0.49662	0.49029	0.50129	0.48919
Ecoli-noise0.5-nodes150	0.005	4	0.56181	0.657445	0.65905	0.66008	0.66416	0.56181	0.66114	0.66149	0.66416	0.66014	0.66145	0.65744	0.65905	0.65786	0.66002	0.65884	0.65977	0.66303	0.65863	0.65954	0.65956	0.65915	0.66184	0.65973	0.65745	0.6529	0.65674	0.66116	0.65825	0.65978	0.65801	0.65689	0.65854	0.65328	0.65408	0.65223
Ecoli-noise0.5-nodes200	0.005	4	0.49106	0.599035	0.59997	0.600425	0.60235	0.49106	0.58764	0.59947	0.60024	0.60051	0.6022	0.59856	0.599	0.5978	0.59686	0.60019	0.59621	0.59575	0.60059	0.59971	0.60039	0.6	0.60127	0.59997	0.59907	0.59991	0.59926	0.59961	0.60046	0.59998	0.60235	0.60119	0.60089	0.59973	0.60034	0.60025
Yeast-noise0.0-nodes100	0.005	4	0.81226	0.86401	0.86502	0.86604	0.86983	0.81226	0.86235	0.86983	0.86668	0.86865	0.86601	0.86519	0.86602	0.8659	0.86636	0.86625	0.86659	0.86607	0.86523	0.86502	0.86383	0.86419	0.86535	0.86463	0.86437	0.86487	0.86524	0.85896	0.86606	0.86455	0.85853	0.85952	0.8647	0.86372	0.86436	0.86303
Yeast-noise0.0-nodes150	0.005	4	0.80778	0.84811	0.84907	0.85078	0.8571	0.80778	0.8571	0.85471	0.85394	0.85136	0.8507	0.85166	0.85122	0.85033	0.84907	0.84697	0.84858	0.84779	0.84759	0.8467	0.85086	0.85113	0.8481	0.84719	0.84632	0.84835	0.84872	0.85003	0.85015	0.84857	0.84972	0.8483	0.84982	0.84924	0.84814	0.84812
Yeast-noise0.0-nodes200	0.005	4	0.66873	0.84346	0.84533	0.846225	0.84775	0.66873	0.84652	0.8473	0.84533	0.84232	0.84353	0.84635	0.84594	0.84494	0.84501	0.84558	0.84465	0.84374	0.84165	0.8461	0.84598	0.84339	0.84245	0.84662	0.84676	0.84065	0.84578	0.84159	0.84471	0.84693	0.84439	0.84698	0.84775	0.84307	0.84555	0.84609
Yeast-noise0.1-nodes100	0.005	4	0.78116	0.88092	0.88451	0.886005	0.88774	0.78116	0.86637	0.88464	0.88513	0.87876	0.88411	0.88525	0.88774	0.88343	0.88644	0.88677	0.8865	0.8724	0.88103	0.87948	0.8865	0.88386	0.88071	0.88082	0.88102	0.88548	0.88619	0.88386	0.88624	0.8866	0.88451	0.88577	0.8846	0.88107	0.87914	0.88582
Yeast-noise0.1-nodes150	0.005	4	0.76564	0.83888	0.83965	0.84027	0.84099	0.76564	0.81824	0.82983	0.83904	0.84003	0.84084	0.84025	0.83642	0.84077	0.83965	0.84029	0.83946	0.83942	0.83979	0.84062	0.83576	0.84061	0.83934	0.83961	0.83982	0.83888	0.84013	0.83888	0.84032	0.83726	0.84057	0.83812	0.83966	0.84099	0.83957	0.8398
Yeast-noise0.1-nodes200	0.005	4	0.65214	0.85131	0.85268	0.853875	0.85511	0.65214	0.83332	0.84925	0.85315	0.85227	0.8545	0.85268	0.85511	0.85139	0.85402	0.85373	0.85273	0.85146	0.8511	0.85195	0.85285	0.85286	0.84854	0.85109	0.85262	0.85205	0.85409	0.85418	0.85441	0.85356	0.85122	0.85402	0.85441	0.85123	0.85175	0.85332
Yeast-noise0.5-nodes100	0.005	4	0.61438	0.819615	0.82278	0.824885	0.82784	0.61438	0.77409	0.81677	0.81626	0.81485	0.81887	0.81775	0.82151	0.82278	0.82075	0.81835	0.82235	0.82255	0.82622	0.82572	0.82333	0.82447	0.82145	0.825	0.82255	0.82409	0.82477	0.82778	0.82298	0.82784	0.82347	0.82635	0.82706	0.82376	0.82733	0.82036
Yeast-noise0.5-nodes150	0.005	4	0.60168	0.81537	0.81644	0.817065	0.81822	0.60168	0.81334	0.81737	0.81822	0.81683	0.81459	0.81778	0.81695	0.81657	0.81677	0.81475	0.81793	0.81798	0.81644	0.814	0.81648	0.81604	0.81541	0.81607	0.81805	0.81718	0.81554	0.81602	0.81661	0.81477	0.81609	0.81762	0.81551	0.81437	0.81654	0.81533
Yeast-noise0.5-nodes200	0.005	4	0.58712	0.754395	0.75565	0.757745	0.75968	0.58712	0.7244	0.74867	0.75431	0.75415	0.75527	0.75458	0.75567	0.75431	0.75068	0.75524	0.75575	0.75145	0.75665	0.75565	0.75801	0.75458	0.75806	0.75507	0.75448	0.75737	0.75792	0.7577	0.75472	0.75637	0.75861	0.75812	0.75779	0.75711	0.75968	0.75833
D5_InSilico	0.005	4	0.79778	0.816107	0.817255	0.81763	0.8181	0.817	0.79778	0.8181	0.81767	0.81751	0.81581
D5_EColi	0.005	4	0.70841	0.708845	0.708995	0.709483	0.71175	0.70883	0.71175	0.70961	0.70889	0.70841	0.7091
D5_Yeast	0.005	4	0.53632	0.537508	0.538155	0.538765	0.53921	0.53632	0.53921	0.53839	0.53889	0.53792	0.53737
Ecoli-noise0.0-nodes100	0.005	5	0.50767	0.581535	0.58427	0.58707	0.59911	0.50767	0.56414	0.58658	0.59197	0.57877	0.58195	0.58606	0.5818	0.58485	0.5862	0.58262	0.58427	0.57492	0.58167	0.58465	0.58973	0.58696	0.58356	0.58933	0.58344	0.5874	0.58718	0.58915	0.5814	0.57844	0.58682	0.5836	0.58066	0.58067	0.5893	0.59911
Ecoli-noise0.0-nodes150	0.005	5	0.65002	0.66166	0.66425	0.665885	0.68401	0.65002	0.68401	0.66349	0.66147	0.65627	0.66276	0.66186	0.66185	0.66441	0.66418	0.65982	0.66255	0.66088	0.65476	0.65929	0.65914	0.6647	0.66648	0.66475	0.6679	0.66616	0.66425	0.66556	0.66649	0.66305	0.66495	0.66646	0.66656	0.66561	0.66552	0.6666
Ecoli-noise0.0-nodes200	0.005	5	0.52865	0.560305	0.56128	0.563925	0.57863	0.52865	0.57863	0.56978	0.56624	0.56388	0.56229	0.5657	0.56285	0.56035	0.56608	0.56465	0.56397	0.56072	0.55968	0.56062	0.56082	0.55787	0.56185	0.56128	0.56148	0.56026	0.56381	0.56463	0.56055	0.56114	0.55171	0.56194	0.56116	0.55654	0.55845	0.5601
Ecoli-noise0.1-nodes100	0.005	5	0.51346	0.621875	0.62693	0.62931	0.63452	0.51346	0.62955	0.61587	0.62143	0.61705	0.63388	0.61993	0.61889	0.62766	0.61993	0.63159	0.63452	0.62548	0.62794	0.62427	0.62744	0.62232	0.62645	0.62389	0.62907	0.62773	0.61843	0.62963	0.6273	0.62979	0.62547	0.63132	0.63349	0.62693	0.62723	0.62546
Ecoli-noise0.1-nodes150	0.005	5	0.60417	0.60979	0.61068	0.611965	0.62801	0.62801	0.61127	0.60855	0.61195	0.60994	0.61402	0.61068	0.61022	0.61021	0.61241	0.60988	0.61119	0.61056	0.60543	0.61198	0.61174	0.60834	0.61091	0.61218	0.61062	0.61276	0.61116	0.61325	0.60994	0.61165	0.60702	0.60417	0.60949	0.60831	0.6097	0.61262
Ecoli-noise0.1-nodes200	0.005	5	0.51238	0.57487	0.57782	0.579055	0.59342	0.51238	0.59342	0.58025	0.58136	0.57942	0.57952	0.57764	0.57506	0.57479	0.57295	0.57629	0.57683	0.57872	0.57839	0.57382	0.57465	0.58026	0.57414	0.57789	0.57786	0.57913	0.57897	0.57898	0.57914	0.57785	0.57495	0.57635	0.57465	0.57572	0.57314	0.57782
Ecoli-noise0.5-nodes100	0.005	5	0.44296	0.501205	0.50385	0.50617	0.51081	0.44296	0.47811	0.50322	0.50926	0.50147	0.50046	0.50192	0.50623	0.49742	0.50068	0.50598	0.50017	0.50271	0.50094	0.49613	0.5068	0.50331	0.50893	0.50421	0.50452	0.51081	0.50696	0.50385	0.50362	0.51044	0.50511	0.50464	0.50703	0.503	0.50417	0.50611
Ecoli-noise0.5-nodes150	0.005	5	0.56181	0.65835	0.65975	0.66076	0.66276	0.56181	0.66071	0.66276	0.65653	0.65988	0.65937	0.66086	0.65414	0.65905	0.65739	0.64815	0.65869	0.66152	0.65975	0.66166	0.65976	0.65968	0.65862	0.66024	0.66081	0.65954	0.66021	0.6602	0.66115	0.66085	0.66009	0.65808	0.66148	0.65719	0.65674	0.65904
Ecoli-noise0.5-nodes200	0.005	5	0.49106	0.60331	0.60457	0.605275	0.60644	0.49106	0.59805	0.60457	0.60644	0.60433	0.6035	0.60431	0.60455	0.60387	0.60491	0.60602	0.60535	0.60517	0.6044	0.60467	0.60064	0.60526	0.60305	0.60524	0.606	0.60312	0.60487	0.60472	0.60418	0.60205	0.60596	0.60175	0.60584	0.60529	0.60229	0.60556
Yeast-noise0.0-nodes100	0.005	5	0.81226	0.86166	0.86255	0.86332	0.86446	0.81226	0.85474	0.86278	0.86162	0.86208	0.8617	0.86376	0.8614	0.86214	0.85889	0.86344	0.86398	0.8627	0.85764	0.86364	0.86255	0.86213	0.86221	0.86329	0.86317	0.86415	0.86237	0.86137	0.85911	0.86446	0.86329	0.86335	0.86324	0.86355	0.86186	0.86259
Yeast-noise0.0-nodes150	0.005	5	0.80778	0.8736	0.87412	0.874555	0.88509	0.80778	0.88509	0.87739	0.87434	0.87461	0.87367	0.87374	0.87034	0.87353	0.87435	0.87437	0.87486	0.8745	0.87353	0.87391	0.87385	0.87412	0.87411	0.87436	0.87404	0.87534	0.86983	0.87213	0.87512	0.87171	0.87446	0.87382	0.87487	0.87487	0.87423	0.87338
Yeast-noise0.0-nodes200	0.005	5	0.66873	0.850175	0.85187	0.853945	0.86405	0.66873	0.86405	0.8549	0.85444	0.85547	0.85519	0.85011	0.85339	0.85549	0.85391	0.8526	0.85398	0.85419	0.85024	0.85299	0.85224	0.85148	0.85007	0.84899	0.85313	0.84798	0.8473	0.84885	0.85306	0.85084	0.85119	0.85174	0.85074	0.84682	0.85187	0.85177
Yeast-noise0.1-nodes100	0.005	5	0.78116	0.88282	0.88653	0.88882	0.89065	0.78116	0.8765	0.88653	0.88166	0.88638	0.88879	0.88292	0.88781	0.88852	0.88611	0.88754	0.88272	0.88395	0.8864	0.88196	0.87676	0.88169	0.88953	0.88971	0.88417	0.882	0.88921	0.88738	0.89065	0.88985	0.88868	0.88885	0.88844	0.88463	0.88999	0.88985
Yeast-noise0.1-nodes150	0.005	5	0.76564	0.84607	0.84877	0.84936	0.85069	0.76564	0.82529	0.84959	0.84928	0.84877	0.85023	0.84935	0.84907	0.84987	0.84948	0.84882	0.85069	0.84529	0.84808	0.84575	0.84878	0.84318	0.84956	0.84873	0.84901	0.84774	0.84794	0.84698	0.8462	0.84937	0.85047	0.84457	0.84614	0.84912	0.846	0.84455
Yeast-noise0.1-nodes200	0.005	5	0.65214	0.848585	0.85134	0.85269	0.85344	0.65214	0.8407	0.85246	0.85002	0.84843	0.84769	0.85249	0.8511	0.85344	0.85029	0.85006	0.84818	0.8506	0.85311	0.85126	0.85315	0.85297	0.85289	0.85134	0.85311	0.85247	0.85299	0.8534	0.85148	0.84811	0.85182	0.84855	0.8483	0.84862	0.85209	0.85201
Yeast-noise0.5-nodes100	0.005	5	0.61438	0.813115	0.8171	0.818915	0.82106	0.61438	0.77023	0.80683	0.81297	0.81337	0.81354	0.8171	0.81326	0.81757	0.8094	0.81797	0.82055	0.80901	0.81549	0.81756	0.8202	0.81281	0.81795	0.81865	0.81797	0.81557	0.82106	0.81675	0.81959	0.82015	0.8201	0.81918	0.81833	0.81245	0.81527	0.81928
Yeast-noise0.5-nodes150	0.005	5	0.60168	0.81002	0.81265	0.813095	0.81402	0.60168	0.79333	0.80213	0.80825	0.80958	0.80867	0.81093	0.81092	0.80932	0.81235	0.81046	0.81333	0.80943	0.81265	0.8125	0.81292	0.81254	0.81325	0.81353	0.81301	0.81072	0.81277	0.81288	0.81314	0.81351	0.81374	0.81402	0.81287	0.81285	0.81305	0.81375
Yeast-noise0.5-nodes200	0.005	5	0.58712	0.75747	0.75836	0.75896	0.76052	0.58712	0.73362	0.75296	0.75611	0.7573	0.75688	0.75764	0.75863	0.75847	0.75829	0.75787	0.75836	0.75954	0.75899	0.75907	0.75856	0.75829	0.75911	0.76052	0.757	0.75848	0.75921	0.75851	0.7583	0.75853	0.75894	0.75765	0.75789	0.7566	0.75922	0.75898
D5_InSilico	0.005	5	0.81267	0.819117	0.82572	0.825992	0.82634	0.817	0.81267	0.82597	0.82634	0.826	0.82547
D5_EColi	0.005	5	0.70883	0.71297	0.71339	0.71387	0.71604	0.70883	0.71604	0.71403	0.71339	0.71283	0.71339
D5_Yeast	0.005	5	0.53632	0.54036	0.54081	0.541118	0.54149	0.53632	0.54149	0.54026	0.54096	0.54066	0.54117
Ecoli-noise0.0-nodes100	0.01	1	0.43518	0.451475	0.45445	0.45785	0.50767	0.50767	0.46084	0.4547	0.45572	0.44602	0.45229	0.46091	0.45154	0.43518	0.4394	0.45771	0.46107	0.4566	0.45502	0.45116	0.44816	0.45646	0.45799	0.45445	0.45361	0.45814	0.44715	0.44229	0.45957	0.45341	0.45337	0.45289	0.4557	0.45141	0.45329	0.4615
Ecoli-noise0.0-nodes150	0.01	1	0.63422	0.63938	0.64279	0.64774	0.65727	0.65002	0.65727	0.64478	0.64663	0.63509	0.6419	0.64258	0.64698	0.64692	0.6555	0.63719	0.63422	0.63816	0.6485	0.64231	0.64276	0.63548	0.6448	0.63673	0.63861	0.64999	0.64102	0.64865	0.64165	0.63502	0.64279	0.65128	0.64432	0.65216	0.64015	0.6459
Ecoli-noise0.0-nodes200	0.01	1	0.52865	0.581145	0.58337	0.58775	0.59017	0.52865	0.5596	0.589	0.59001	0.58419	0.58103	0.58727	0.5854	0.58246	0.58162	0.58415	0.58924	0.58921	0.57316	0.57951	0.58276	0.57964	0.58899	0.57188	0.58823	0.58337	0.58191	0.58027	0.58526	0.58954	0.58186	0.5826	0.59017	0.58394	0.58126	0.5862
Ecoli-noise0.1-nodes100	0.01	1	0.51346	0.54488	0.54935	0.55146	0.55743	0.51346	0.5435	0.54296	0.5472	0.54524	0.55079	0.54883	0.54481	0.55038	0.55293	0.53253	0.53369	0.54936	0.55542	0.55107	0.55223	0.54571	0.54495	0.54853	0.55743	0.54913	0.55181	0.55077	0.54935	0.55111	0.5556	0.54376	0.54331	0.55182	0.54985	0.55276
Ecoli-noise0.1-nodes150	0.01	1	0.62801	0.64204	0.64692	0.65148	0.66084	0.62801	0.65685	0.66084	0.64306	0.64997	0.65028	0.63327	0.64813	0.64978	0.6533	0.65038	0.64692	0.64113	0.6405	0.64223	0.63694	0.64185	0.65122	0.64105	0.65174	0.65236	0.64425	0.65369	0.64245	0.63948	0.64646	0.649	0.64234	0.6532	0.65636	0.64448
Ecoli-noise0.1-nodes200	0.01	1	0.49647	0.504075	0.50722	0.5089	0.51339	0.51238	0.50363	0.49989	0.5052	0.5048	0.50226	0.50743	0.51332	0.50644	0.51339	0.51224	0.50755	0.49647	0.5012	0.50396	0.50831	0.50859	0.5092	0.5086	0.50722	0.50755	0.51152	0.51034	0.50518	0.50419	0.49827	0.51055	0.50107	0.50794	0.50509	0.50632
Ecoli-noise0.5-nodes100	0.01	1	0.43571	0.444075	0.45036	0.45325	0.46262	0.44296	0.45272	0.46262	0.44439	0.45036	0.45212	0.4509	0.43571	0.45975	0.4412	0.44304	0.45034	0.45217	0.44902	0.44905	0.45775	0.4451	0.45445	0.45207	0.44376	0.43987	0.45507	0.44969	0.45322	0.45328	0.44824	0.45457	0.44065	0.45674	0.45242	0.43746
Ecoli-noise0.5-nodes150	0.01	1	0.56181	0.573355	0.57633	0.577805	0.58195	0.56181	0.57113	0.57975	0.56768	0.58195	0.57767	0.57879	0.5806	0.57174	0.57007	0.57672	0.57289	0.5746	0.57061	0.57794	0.57676	0.57507	0.58066	0.57106	0.57506	0.57634	0.57977	0.57707	0.57669	0.57515	0.58061	0.57615	0.57382	0.57521	0.57633	0.5773
Ecoli-noise0.5-nodes200	0.01	1	0.49106	0.505455	0.50835	0.51121	0.51486	0.49106	0.50095	0.50263	0.50771	0.512	0.50691	0.50725	0.50611	0.50984	0.50017	0.50948	0.51084	0.51117	0.5108	0.51119	0.51486	0.50678	0.50708	0.51123	0.50112	0.51192	0.50715	0.5116	0.51237	0.51192	0.50835	0.50135	0.50852	0.50345	0.5048	0.51376
Yeast-noise0.0-nodes100	0.01	1	0.78891	0.80447	0.81029	0.81478	0.81992	0.81226	0.8101	0.80431	0.80277	0.8165	0.81438	0.80364	0.80887	0.81467	0.80528	0.80818	0.80636	0.81509	0.78891	0.80397	0.80926	0.81345	0.81467	0.8014	0.80463	0.81711	0.81143	0.81489	0.81963	0.8042	0.81453	0.81753	0.81992	0.79895	0.81923	0.81029
Yeast-noise0.0-nodes150	0.01	1	0.80778	0.87683	0.87902	0.882235	0.88468	0.80778	0.86299	0.88018	0.87664	0.86255	0.88182	0.87702	0.87269	0.87778	0.88253	0.88297	0.86842	0.8821	0.88217	0.88254	0.87846	0.88268	0.87429	0.87713	0.87926	0.87629	0.88211	0.88265	0.87754	0.87901	0.8823	0.88468	0.87862	0.87902	0.88344	0.88054
Yeast-noise0.0-nodes200	0.01	1	0.6297	0.6381	0.64054	0.64272	0.66873	0.66873	0.64268	0.64331	0.63827	0.63784	0.64512	0.6297	0.64054	0.6389	0.64398	0.64666	0.64166	0.64233	0.64078	0.63793	0.63512	0.63844	0.64633	0.63222	0.64566	0.64167	0.6401	0.64276	0.63258	0.63678	0.63896	0.63624	0.64115	0.64052	0.63981	0.64083
Yeast-noise0.1-nodes100	0.01	1	0.72638	0.73886	0.74458	0.7484	0.78116	0.78116	0.76999	0.74458	0.74766	0.74258	0.75182	0.72638	0.73708	0.74356	0.74412	0.75129	0.73744	0.75226	0.74833	0.74669	0.73688	0.74581	0.74578	0.73849	0.74807	0.7389	0.74587	0.74847	0.75014	0.74182	0.74022	0.73699	0.74031	0.73832	0.74923	0.73882
Yeast-noise0.1-nodes150	0.01	1	0.76564	0.84212	0.84543	0.849945	0.85694	0.76564	0.85694	0.84414	0.85486	0.85632	0.85093	0.84832	0.84307	0.83273	0.85326	0.84945	0.84525	0.82671	0.84151	0.84301	0.8467	0.83077	0.84672	0.84543	0.83209	0.84273	0.85256	0.84614	0.84395	0.85044	0.85075	0.84637	0.83913	0.84741	0.84304	0.83909
Yeast-noise0.1-nodes200	0.01	1	0.65214	0.685835	0.68763	0.689635	0.69305	0.65214	0.68204	0.6863	0.6748	0.68796	0.68822	0.69223	0.67939	0.6896	0.68967	0.68276	0.68644	0.6886	0.68503	0.68755	0.6895	0.68543	0.68808	0.69063	0.68995	0.69159	0.68763	0.68653	0.68624	0.69118	0.68652	0.68659	0.68532	0.69067	0.69305	0.68777
Yeast-noise0.5-nodes100	0.01	1	0.60899	0.621715	0.62593	0.63161	0.64186	0.61438	0.64186	0.63206	0.62266	0.62919	0.62169	0.62097	0.62174	0.62514	0.63302	0.62349	0.6277	0.62627	0.63544	0.63307	0.61938	0.62039	0.62593	0.62414	0.63084	0.62562	0.63296	0.62807	0.62304	0.63116	0.60899	0.62115	0.6337	0.61953	0.63382	0.62967
Yeast-noise0.5-nodes150	0.01	1	0.60168	0.62927	0.63171	0.633105	0.63845	0.60168	0.63845	0.62957	0.63302	0.63153	0.63241	0.6304	0.63667	0.62776	0.63281	0.63362	0.63289	0.6272	0.62742	0.63185	0.62532	0.63034	0.63249	0.63657	0.62968	0.63115	0.63208	0.63347	0.63171	0.63319	0.63471	0.63122	0.63582	0.6233	0.62897	0.62725
Yeast-noise0.5-nodes200	0.01	1	0.58414	0.59119	0.59481	0.59659	0.6017	0.58712	0.59839	0.59505	0.5913	0.58749	0.59106	0.59564	0.59447	0.60058	0.59232	0.5871	0.59608	0.589	0.59586	0.59379	0.59572	0.59361	0.58414	0.59175	0.59039	0.60045	0.6017	0.59108	0.5971	0.59133	0.59714	0.59778	0.59793	0.59481	0.59605	0.59582
D5_InSilico	0.01	1	0.80753	0.808555	0.80861	0.808747	0.817	0.817	0.80753	0.80854	0.8086	0.80879	0.80862
D5_EColi	0.01	1	0.70845	0.70856	0.70857	0.708588	0.70883	0.70883	0.70845	0.70859	0.70858	0.70856	0.70856
D5_Yeast	0.01	1	0.53629	0.5363	0.536305	0.53631	0.53632	0.53632	0.53629	0.53631	0.5363	0.5363	0.53631
Ecoli-noise0.0-nodes100	0.01	2	0.50767	0.60349	0.60597	0.607365	0.6181	0.50767	0.57572	0.59135	0.6181	0.61646	0.61267	0.6069	0.60352	0.60694	0.60696	0.6034	0.60757	0.60767	0.60461	0.60867	0.61002	0.60552	0.60597	0.6063	0.60621	0.60716	0.60768	0.60525	0.60537	0.60438	0.60267	0.60617	0.60519	0.60346	0.60213	0.60189
Ecoli-noise0.0-nodes150	0.01	2	0.52026	0.529805	0.53294	0.535115	0.65002	0.65002	0.62089	0.5456	0.53753	0.53353	0.53448	0.53236	0.52881	0.52632	0.52839	0.5312	0.52633	0.52898	0.53419	0.53236	0.53668	0.52026	0.53329	0.53235	0.52985	0.53467	0.53344	0.53774	0.53016	0.53294	0.53652	0.53413	0.53231	0.52976	0.53556	0.52911
Ecoli-noise0.0-nodes200	0.01	2	0.52865	0.53994	0.5415	0.543155	0.55717	0.52865	0.55414	0.55717	0.54352	0.54655	0.54426	0.54333	0.54167	0.54541	0.5415	0.54209	0.54298	0.54222	0.5418	0.54344	0.54257	0.54008	0.5394	0.53886	0.54013	0.54137	0.54279	0.54052	0.54026	0.54042	0.54119	0.53888	0.53903	0.53567	0.5398	0.53908
Ecoli-noise0.1-nodes100	0.01	2	0.51346	0.57862	0.58218	0.583075	0.59618	0.51346	0.57675	0.58271	0.58218	0.58339	0.5823	0.58365	0.59618	0.58316	0.57774	0.58277	0.56323	0.58241	0.5759	0.58248	0.57737	0.58299	0.57978	0.58431	0.59175	0.5795	0.57954	0.58611	0.58024	0.58162	0.58232	0.58064	0.56907	0.57708	0.58502	0.58177
Ecoli-noise0.1-nodes150	0.01	2	0.62392	0.648235	0.65185	0.653315	0.65621	0.62801	0.62392	0.64178	0.6417	0.64682	0.6476	0.64887	0.64675	0.64717	0.65119	0.65001	0.65102	0.6494	0.65265	0.65358	0.65325	0.65049	0.65514	0.65295	0.65373	0.65139	0.65361	0.65458	0.65232	0.65621	0.65338	0.65432	0.65185	0.65188	0.65319	0.65306
Ecoli-noise0.1-nodes200	0.01	2	0.51238	0.547325	0.54927	0.55007	0.57427	0.51238	0.56622	0.57427	0.55921	0.54996	0.55196	0.55013	0.55109	0.54964	0.5498	0.5487	0.5502	0.55027	0.54715	0.54626	0.54927	0.54799	0.54901	0.5475	0.54701	0.54704	0.54967	0.55001	0.54848	0.54527	0.54969	0.54432	0.54785	0.54968	0.54818	0.5455
Ecoli-noise0.5-nodes100	0.01	2	0.42892	0.474395	0.47526	0.476815	0.48032	0.44296	0.4657	0.42892	0.4685	0.47373	0.47566	0.48032	0.47382	0.47901	0.47886	0.47472	0.47732	0.47484	0.4735	0.47487	0.47441	0.47502	0.47497	0.47682	0.47438	0.47681	0.47549	0.47719	0.47902	0.47526	0.47543	0.47708	0.47573	0.47443	0.47567	0.47624
Ecoli-noise0.5-nodes150	0.01	2	0.56181	0.602215	0.60389	0.605655	0.62702	0.56181	0.62702	0.61042	0.62384	0.60119	0.6088	0.60554	0.60453	0.60672	0.6054	0.60577	0.60254	0.60616	0.6032	0.6054	0.59961	0.60189	0.59955	0.60451	0.60401	0.60291	0.60215	0.60389	0.60624	0.60482	0.60228	0.60293	0.60198	0.60166	0.60387	0.60301
Ecoli-noise0.5-nodes200	0.01	2	0.49106	0.590615	0.59139	0.59217	0.59743	0.49106	0.55997	0.5493	0.59743	0.5699	0.59268	0.58963	0.59059	0.59199	0.59095	0.59064	0.59192	0.5931	0.59124	0.59299	0.59127	0.59197	0.58962	0.59086	0.59225	0.59178	0.59049	0.59097	0.59282	0.59127	0.59158	0.59434	0.5918	0.59325	0.59209	0.59139
Yeast-noise0.0-nodes100	0.01	2	0.81226	0.83626	0.83714	0.837905	0.85654	0.81226	0.85654	0.84159	0.83716	0.83246	0.83533	0.83694	0.83163	0.83658	0.83791	0.8362	0.83715	0.83593	0.83727	0.83632	0.83686	0.8355	0.83714	0.83702	0.83875	0.83897	0.83783	0.83729	0.83958	0.8345	0.83778	0.8366	0.83701	0.8379	0.83824	0.83863
Yeast-noise0.0-nodes150	0.01	2	0.80778	0.88621	0.88694	0.887795	0.88915	0.80778	0.88224	0.88628	0.88644	0.88363	0.88746	0.88836	0.88753	0.88352	0.88614	0.88806	0.8848	0.88645	0.88629	0.88683	0.88741	0.88694	0.889	0.88848	0.88915	0.8834	0.88807	0.88688	0.88571	0.88729	0.88759	0.88778	0.88827	0.88691	0.88781	0.88704
Yeast-noise0.0-nodes200	0.01	2	0.66873	0.86437	0.86644	0.86758	0.86885	0.66873	0.80346	0.8487	0.86664	0.86761	0.86855	0.86446	0.86413	0.86816	0.86644	0.86474	0.86491	0.86784	0.86306	0.86678	0.86369	0.86508	0.86748	0.86625	0.86398	0.86877	0.86885	0.86755	0.86763	0.86659	0.86583	0.86512	0.86864	0.86428	0.86713	0.86657
Yeast-noise0.1-nodes100	0.01	2	0.78116	0.879405	0.88032	0.881325	0.88204	0.78116	0.85334	0.87885	0.87905	0.87333	0.87953	0.8797	0.87928	0.87981	0.87831	0.88135	0.88153	0.8813	0.88148	0.88007	0.8813	0.87158	0.88121	0.8813	0.88204	0.88174	0.88005	0.88199	0.88119	0.88025	0.88183	0.88032	0.881	0.88197	0.87994	0.88123
Yeast-noise0.1-nodes150	0.01	2	0.76564	0.864325	0.86592	0.86745	0.86927	0.76564	0.85759	0.8654	0.86734	0.86766	0.86225	0.86481	0.86742	0.86542	0.86748	0.86491	0.86547	0.86311	0.86469	0.86382	0.86669	0.86335	0.86108	0.86927	0.86667	0.86511	0.86876	0.86667	0.86787	0.8678	0.8667	0.86784	0.86396	0.86688	0.8686	0.86592
Yeast-noise0.1-nodes200	0.01	2	0.65214	0.835575	0.83914	0.840705	0.84282	0.65214	0.81659	0.83403	0.83789	0.83375	0.83307	0.83547	0.83718	0.83568	0.83886	0.83495	0.83914	0.83544	0.8404	0.8407	0.8406	0.83581	0.84056	0.83881	0.84016	0.84141	0.84087	0.84205	0.84185	0.84071	0.84206	0.84282	0.84046	0.83785	0.84252	0.84063
Yeast-noise0.5-nodes100	0.01	2	0.59872	0.843255	0.85873	0.85977	0.8618	0.61438	0.72664	0.59872	0.64576	0.6046	0.7181	0.75511	0.83578	0.85073	0.85894	0.85834	0.85731	0.85761	0.85898	0.85873	0.85811	0.85926	0.85951	0.85844	0.85937	0.85584	0.86015	0.8618	0.85884	0.86003	0.86014	0.86006	0.86109	0.86055	0.85942	0.86004
Yeast-noise0.5-nodes150	0.01	2	0.60168	0.67583	0.67668	0.67754	0.69758	0.60168	0.65775	0.69758	0.68123	0.67992	0.67806	0.67645	0.67564	0.67473	0.67693	0.67584	0.67585	0.67653	0.67579	0.67657	0.67668	0.67938	0.67776	0.67718	0.67695	0.67578	0.67573	0.67806	0.676	0.67634	0.67689	0.67718	0.67721	0.67732	0.67582	0.67841
Yeast-noise0.5-nodes200	0.01	2	0.58712	0.69478	0.70036	0.703415	0.70749	0.58712	0.66497	0.60365	0.65639	0.65659	0.68339	0.69276	0.69415	0.69601	0.69621	0.69541	0.69804	0.70001	0.69871	0.70036	0.70236	0.70178	0.70046	0.70281	0.70136	0.70342	0.70265	0.70035	0.70645	0.70492	0.70502	0.70446	0.70627	0.70749	0.70484	0.70341
D5_InSilico	0.01	2	0.81385	0.814218	0.81473	0.81645	0.82407	0.817	0.82407	0.81385	0.81407	0.81466	0.8148
D5_EColi	0.01	2	0.66408	0.675425	0.681775	0.685072	0.70883	0.70883	0.66408	0.67432	0.67874	0.68516	0.68481
D5_Yeast	0.01	2	0.53632	0.537833	0.538125	0.538725	0.53924	0.53632	0.53783	0.53883	0.53924	0.53784	0.53841
Ecoli-noise0.0-nodes100	0.01	3	0.50767	0.588365	0.59074	0.59261	0.59496	0.50767	0.58085	0.58771	0.59032	0.5879	0.59282	0.59496	0.5916	0.59083	0.5913	0.59287	0.59184	0.58468	0.58883	0.59074	0.58516	0.58649	0.59051	0.58312	0.58939	0.59296	0.58887	0.59491	0.59431	0.59196	0.5943	0.59284	0.5924	0.58978	0.59046	0.59175
Ecoli-noise0.0-nodes150	0.01	3	0.65002	0.669365	0.67201	0.67354	0.6762	0.65002	0.66063	0.6697	0.67467	0.66604	0.67181	0.67104	0.6708	0.66917	0.67201	0.67212	0.67146	0.66725	0.67254	0.6742	0.67339	0.67307	0.66866	0.66699	0.67446	0.66916	0.67491	0.6762	0.67452	0.67369	0.67597	0.67324	0.67216	0.67115	0.67245	0.66956
Ecoli-noise0.0-nodes200	0.01	3	0.52865	0.544765	0.54624	0.547585	0.55575	0.52865	0.55575	0.5443	0.55096	0.54627	0.54663	0.5456	0.54482	0.54724	0.54745	0.54328	0.54407	0.54822	0.54562	0.54395	0.54852	0.54471	0.54602	0.54809	0.54552	0.54578	0.54624	0.54322	0.5462	0.54364	0.54795	0.54732	0.54766	0.54751	0.54838	0.54663
Ecoli-noise0.1-nodes100	0.01	3	0.51346	0.58683	0.59011	0.594345	0.60857	0.51346	0.57141	0.60857	0.5935	0.59867	0.60284	0.59573	0.59418	0.59992	0.59564	0.59583	0.58909	0.59451	0.59011	0.59226	0.58668	0.58955	0.59066	0.59177	0.59041	0.59139	0.58773	0.58776	0.58348	0.58964	0.58395	0.58698	0.58603	0.58639	0.58845	0.58513
Ecoli-noise0.1-nodes150	0.01	3	0.61989	0.64257	0.64947	0.654705	0.65833	0.62801	0.61989	0.63088	0.63529	0.64114	0.64027	0.64116	0.6461	0.64125	0.6463	0.64787	0.64625	0.64389	0.64864	0.64911	0.65024	0.64947	0.65223	0.65103	0.65462	0.6541	0.65532	0.6542	0.6524	0.65479	0.65479	0.6565	0.65833	0.65571	0.65731	0.65775
Ecoli-noise0.1-nodes200	0.01	3	0.51238	0.56215	0.56469	0.566395	0.57111	0.51238	0.571	0.56515	0.57111	0.57096	0.56935	0.56912	0.56476	0.56694	0.56632	0.56725	0.56595	0.56587	0.56469	0.56522	0.56224	0.56479	0.56647	0.55999	0.56279	0.55938	0.56218	0.56282	0.56135	0.56123	0.56212	0.56408	0.55991	0.56263	0.5629	0.56074
Ecoli-noise0.5-nodes100	0.01	3	0.44296	0.486145	0.49057	0.492645	0.49722	0.44296	0.4756	0.47187	0.48818	0.48937	0.48411	0.48416	0.48638	0.48452	0.48987	0.48591	0.48465	0.48667	0.49215	0.49035	0.48814	0.49242	0.49141	0.49287	0.49118	0.4933	0.49464	0.49224	0.49142	0.49574	0.49469	0.49722	0.49057	0.49387	0.49496	0.49202
Ecoli-noise0.5-nodes150	0.01	3	0.56181	0.644675	0.64653	0.64864	0.65119	0.56181	0.6468	0.64089	0.65084	0.64813	0.64832	0.65119	0.64998	0.64783	0.65045	0.64675	0.65064	0.64957	0.64654	0.64568	0.64896	0.64418	0.64937	0.64652	0.64653	0.64639	0.64226	0.64694	0.64605	0.64517	0.6453	0.64291	0.64529	0.6429	0.6439	0.64398
Ecoli-noise0.5-nodes200	0.01	3	0.49106	0.592245	0.59433	0.597085	0.59885	0.49106	0.58247	0.58654	0.58775	0.59163	0.5906	0.59254	0.59195	0.59145	0.59361	0.59415	0.59433	0.59345	0.59421	0.59688	0.59757	0.59836	0.59613	0.59712	0.59511	0.59805	0.5954	0.5963	0.59832	0.59705	0.59345	0.59885	0.59744	0.59512	0.59755	0.59351
Yeast-noise0.0-nodes100	0.01	3	0.81226	0.860385	0.86129	0.86315	0.86738	0.81226	0.86398	0.86738	0.8672	0.86565	0.86443	0.86306	0.86288	0.8635	0.8648	0.86324	0.86052	0.86302	0.86139	0.8604	0.86124	0.85846	0.86183	0.86017	0.85561	0.85994	0.86025	0.86037	0.85817	0.86171	0.86129	0.86105	0.86046	0.86147	0.86067	0.86077
Yeast-noise0.0-nodes150	0.01	3	0.80778	0.85762	0.8587	0.86028	0.8685	0.80778	0.8685	0.86657	0.86275	0.8619	0.86232	0.86014	0.86081	0.86047	0.85849	0.86001	0.86042	0.8587	0.85769	0.85639	0.85975	0.8579	0.85199	0.85914	0.85755	0.85885	0.85379	0.85963	0.8591	0.85716	0.85775	0.85697	0.85715	0.85831	0.85846	0.85795
Yeast-noise0.0-nodes200	0.01	3	0.66873	0.84212	0.84642	0.848175	0.85054	0.66873	0.81206	0.83902	0.83564	0.84137	0.84191	0.84489	0.84233	0.84392	0.83424	0.84447	0.84734	0.84447	0.8455	0.84783	0.84666	0.84798	0.84159	0.84854	0.85002	0.84866	0.84953	0.84655	0.84386	0.84784	0.84671	0.84642	0.84837	0.8484	0.85054	0.84971
Yeast-noise0.1-nodes100	0.01	3	0.78116	0.90251	0.90653	0.908315	0.9102	0.78116	0.87249	0.89129	0.90081	0.9022	0.90178	0.90254	0.90315	0.90189	0.90368	0.9029	0.90248	0.90751	0.90653	0.90574	0.90823	0.9102	0.90696	0.90816	0.90712	0.90565	0.90453	0.90881	0.9084	0.9093	0.90759	0.90954	0.90715	0.9093	0.90949	0.9084
Yeast-noise0.1-nodes150	0.01	3	0.76564	0.869755	0.87113	0.872535	0.8739	0.76564	0.86732	0.8677	0.86968	0.86949	0.86898	0.87234	0.87318	0.87072	0.87192	0.87253	0.87113	0.8739	0.86995	0.86966	0.86832	0.87172	0.87126	0.87214	0.86983	0.87266	0.87294	0.87165	0.87269	0.87046	0.87254	0.86984	0.87082	0.87321	0.87269	0.86988
Yeast-noise0.1-nodes200	0.01	3	0.65214	0.849005	0.85214	0.85304	0.85417	0.65214	0.83061	0.84267	0.84296	0.84902	0.84887	0.84882	0.85061	0.84899	0.84798	0.85357	0.8514	0.85121	0.85092	0.85011	0.85326	0.85354	0.85049	0.85234	0.85267	0.85272	0.85332	0.85304	0.85308	0.85304	0.85214	0.8525	0.85226	0.85339	0.85289	0.85417
Yeast-noise0.5-nodes100	0.01	3	0.61438	0.818925	0.83712	0.845205	0.85082	0.61438	0.75232	0.78839	0.79764	0.81042	0.81136	0.81694	0.81982	0.81803	0.82306	0.82628	0.82898	0.82953	0.83198	0.83373	0.83712	0.83989	0.84166	0.84051	0.84174	0.8466	0.84126	0.84418	0.84613	0.84542	0.84704	0.84499	0.85038	0.85034	0.85082	0.85067
Yeast-noise0.5-nodes150	0.01	3	0.60168	0.757305	0.7607	0.76266	0.76755	0.60168	0.71738	0.74881	0.7516	0.75337	0.75662	0.75508	0.7577	0.75691	0.75973	0.75809	0.75972	0.75903	0.76158	0.75978	0.7607	0.76103	0.75892	0.7617	0.76263	0.76173	0.7619	0.76259	0.76408	0.76442	0.76435	0.7651	0.76269	0.76531	0.76547	0.76755
Yeast-noise0.5-nodes200	0.01	3	0.58712	0.770015	0.775	0.77712	0.77836	0.58712	0.69688	0.74397	0.75724	0.76091	0.76722	0.76904	0.76938	0.7729	0.77065	0.77227	0.77229	0.7727	0.77432	0.7726	0.775	0.77635	0.77768	0.77596	0.77585	0.77705	0.77606	0.77638	0.77804	0.77565	0.77836	0.77719	0.7777	0.77772	0.77739	0.77753
D5_InSilico	0.01	3	0.79781	0.803165	0.80343	0.803605	0.817	0.817	0.79781	0.80359	0.80327	0.80313	0.80361
D5_EColi	0.01	3	0.70883	0.711827	0.712505	0.713483	0.71646	0.70883	0.71646	0.71373	0.71274	0.71227	0.71168
D5_Yeast	0.01	3	0.53632	0.53818	0.538975	0.539065	0.53927	0.53632	0.53794	0.53905	0.53907	0.53927	0.5389
Ecoli-noise0.0-nodes100	0.01	4	0.50767	0.58597	0.59109	0.59458	0.59858	0.50767	0.57482	0.58466	0.59149	0.59118	0.59287	0.59056	0.58816	0.58171	0.58536	0.58098	0.58658	0.59284	0.58346	0.59406	0.59539	0.59858	0.58825	0.5951	0.59109	0.59617	0.59693	0.59209	0.5938	0.59063	0.59858	0.59081	0.5845	0.59799	0.58993	0.59766
Ecoli-noise0.0-nodes150	0.01	4	0.65002	0.664735	0.6666	0.66799	0.66939	0.65002	0.6603	0.66585	0.66874	0.66775	0.66724	0.66939	0.66657	0.66705	0.66895	0.66823	0.66715	0.66742	0.66459	0.66724	0.66398	0.66883	0.6666	0.66491	0.66488	0.66497	0.6607	0.66834	0.66652	0.65955	0.66915	0.66355	0.66878	0.66712	0.6654	0.66266
Ecoli-noise0.0-nodes200	0.01	4	0.52865	0.553965	0.55605	0.55699	0.56243	0.52865	0.55356	0.55996	0.55192	0.55852	0.55665	0.5592	0.55741	0.56243	0.55699	0.55742	0.55694	0.55437	0.55273	0.55854	0.55684	0.5558	0.55645	0.5549	0.55118	0.55605	0.55699	0.54827	0.55664	0.55542	0.55607	0.55551	0.54858	0.55503	0.55087	0.55523
Ecoli-noise0.1-nodes100	0.01	4	0.51346	0.622675	0.6254	0.62878	0.63254	0.51346	0.59817	0.63254	0.62387	0.62892	0.62864	0.63099	0.62223	0.62531	0.63	0.61699	0.62424	0.62173	0.62958	0.61601	0.62431	0.62591	0.62449	0.62517	0.62669	0.6254	0.62002	0.62854	0.62753	0.61723	0.62312	0.62961	0.62957	0.63193	0.62757	0.62852
Ecoli-noise0.1-nodes150	0.01	4	0.61352	0.62135	0.62459	0.626125	0.63716	0.62801	0.63716	0.62582	0.62446	0.62432	0.62701	0.62211	0.6271	0.62747	0.62148	0.62203	0.62159	0.62492	0.6251	0.62424	0.62512	0.62095	0.6185	0.62519	0.6263	0.61352	0.62611	0.62122	0.62614	0.62009	0.62459	0.62552	0.62074	0.62015	0.61924	0.62615
Ecoli-noise0.1-nodes200	0.01	4	0.51238	0.563625	0.56544	0.566575	0.57866	0.51238	0.57866	0.56588	0.56735	0.56545	0.56925	0.56772	0.56654	0.56834	0.56607	0.56619	0.56379	0.568	0.56545	0.56487	0.56334	0.56458	0.56113	0.55699	0.5647	0.56716	0.56661	0.56389	0.56284	0.56097	0.56462	0.56641	0.56346	0.56459	0.5612	0.56544
Ecoli-noise0.5-nodes100	0.01	4	0.44296	0.49085	0.49381	0.495335	0.49901	0.44296	0.48979	0.48817	0.48889	0.48845	0.49721	0.49757	0.49381	0.49681	0.49493	0.49541	0.49328	0.49055	0.49033	0.49244	0.49207	0.49571	0.49901	0.49119	0.49551	0.49149	0.4951	0.49526	0.49393	0.49429	0.493	0.49461	0.48959	0.49467	0.49115	0.49574
Ecoli-noise0.5-nodes150	0.01	4	0.56181	0.65962	0.66023	0.66139	0.66388	0.56181	0.65645	0.66069	0.65837	0.66157	0.66352	0.65985	0.66005	0.66011	0.66204	0.66388	0.66085	0.65987	0.65985	0.66165	0.66241	0.66021	0.66101	0.66045	0.66125	0.66387	0.65964	0.6596	0.66153	0.66023	0.66102	0.65847	0.65682	0.65883	0.66053	0.65645
Ecoli-noise0.5-nodes200	0.01	4	0.49106	0.59748	0.59841	0.59901	0.60128	0.49106	0.58569	0.59858	0.59849	0.59808	0.59841	0.59643	0.59661	0.59883	0.59892	0.59705	0.59746	0.59882	0.59818	0.59844	0.597	0.59978	0.59756	0.60015	0.5975	0.59768	0.59728	0.59973	0.5982	0.5991	0.60128	0.59852	0.60045	0.60074	0.60073	0.59812
Yeast-noise0.0-nodes100	0.01	4	0.81226	0.864225	0.86481	0.86585	0.86933	0.81226	0.86801	0.86933	0.86759	0.86131	0.86277	0.8654	0.86477	0.86589	0.86587	0.86769	0.86492	0.86604	0.86435	0.86463	0.86502	0.867	0.86583	0.8655	0.86479	0.85868	0.86143	0.85902	0.86492	0.86463	0.86462	0.86448	0.86481	0.8641	0.86524	0.86033
Yeast-noise0.0-nodes150	0.01	4	0.80778	0.848165	0.84883	0.849815	0.86526	0.80778	0.86526	0.85268	0.84757	0.84796	0.8481	0.84901	0.84789	0.84837	0.84575	0.8497	0.85056	0.84881	0.8496	0.84934	0.84798	0.85043	0.84841	0.8507	0.84868	0.84823	0.84927	0.84886	0.85083	0.84566	0.84846	0.84883	0.84993	0.84878	0.84951	0.85092
Yeast-noise0.0-nodes200	0.01	4	0.66873	0.83438	0.83563	0.83734	0.83876	0.66873	0.8173	0.83305	0.83474	0.83516	0.83529	0.83811	0.83429	0.83748	0.83726	0.8339	0.83652	0.83671	0.83722	0.83433	0.83876	0.83787	0.83423	0.83742	0.83685	0.83851	0.83546	0.8344	0.83436	0.83605	0.83563	0.83807	0.83519	0.83802	0.83618	0.83457
Yeast-noise0.1-nodes100	0.01	4	0.78116	0.874865	0.88069	0.882115	0.88603	0.78116	0.86467	0.86993	0.87165	0.87187	0.87932	0.87393	0.87234	0.88437	0.87789	0.88209	0.88069	0.88182	0.88146	0.86976	0.88164	0.88523	0.88085	0.8758	0.88522	0.88396	0.88603	0.87653	0.87782	0.87716	0.87903	0.88092	0.88366	0.88162	0.8855	0.88214
Yeast-noise0.1-nodes150	0.01	4	0.76564	0.83952	0.84146	0.841985	0.84345	0.76564	0.82972	0.83626	0.84012	0.84117	0.84113	0.84127	0.84239	0.83818	0.84168	0.83753	0.842	0.84146	0.8419	0.8418	0.84202	0.84156	0.84174	0.84139	0.84242	0.83903	0.83817	0.83631	0.8425	0.84345	0.84182	0.84059	0.84242	0.84275	0.84001	0.84197
Yeast-noise0.1-nodes200	0.01	4	0.65214	0.8458	0.84719	0.848135	0.8491	0.65214	0.83624	0.84439	0.84522	0.84612	0.84712	0.84474	0.84708	0.84753	0.84834	0.84719	0.84567	0.84536	0.84674	0.84445	0.84809	0.8491	0.84886	0.84894	0.8483	0.84694	0.84786	0.84872	0.84593	0.84856	0.84767	0.84818	0.84649	0.84744	0.84759	0.84742
Yeast-noise0.5-nodes100	0.01	4	0.61438	0.819915	0.82231	0.82357	0.82652	0.61438	0.78702	0.8133	0.81585	0.81954	0.8152	0.82377	0.82225	0.82203	0.82103	0.82171	0.82379	0.82349	0.82404	0.82231	0.82308	0.82289	0.82145	0.8233	0.82365	0.81983	0.82336	0.82434	0.82	0.82257	0.82037	0.82286	0.81721	0.82652	0.82646	0.82408
Yeast-noise0.5-nodes150	0.01	4	0.60168	0.793515	0.79504	0.79588	0.79727	0.60168	0.75036	0.78643	0.79272	0.79534	0.79504	0.7937	0.79469	0.79395	0.79393	0.79337	0.79352	0.7947	0.79705	0.79582	0.79727	0.79567	0.79203	0.79542	0.79441	0.79652	0.79185	0.79635	0.79629	0.79576	0.79594	0.79553	0.79538	0.79351	0.79636	0.79624
Yeast-noise0.5-nodes200	0.01	4	0.58712	0.753185	0.75551	0.75646	0.75757	0.58712	0.71423	0.74718	0.75059	0.75204	0.75132	0.7536	0.75133	0.75504	0.75507	0.75574	0.75452	0.75606	0.75637	0.75342	0.75506	0.75653	0.75295	0.75551	0.75411	0.75639	0.75697	0.75675	0.75675	0.75613	0.7563	0.75609	0.75673	0.75739	0.75747	0.75757
D5_InSilico	0.01	4	0.80891	0.817007	0.817285	0.818568	0.82009	0.817	0.80891	0.82009	0.81891	0.81754	0.81703
D5_EColi	0.01	4	0.70552	0.705793	0.706465	0.708375	0.71008	0.70883	0.71008	0.70701	0.70592	0.70552	0.70575
D5_Yeast	0.01	4	0.53632	0.537985	0.5385	0.538955	0.5399	0.53632	0.5399	0.53882	0.539	0.53792	0.53818
Ecoli-noise0.0-nodes100	0.01	5	0.50767	0.587275	0.59124	0.59354	0.60139	0.50767	0.58145	0.58678	0.58614	0.58873	0.60139	0.59182	0.5914	0.59045	0.59239	0.59323	0.59069	0.59504	0.59204	0.59736	0.59385	0.59447	0.59124	0.58869	0.58948	0.59321	0.58769	0.58579	0.59841	0.59417	0.59512	0.58369	0.58745	0.5871	0.58204	0.592
Ecoli-noise0.0-nodes150	0.01	5	0.65002	0.665545	0.66881	0.669665	0.6725	0.65002	0.66832	0.66177	0.66881	0.6627	0.66683	0.66398	0.66973	0.66744	0.66972	0.66957	0.67051	0.66512	0.66439	0.66929	0.66441	0.67075	0.66576	0.66933	0.66533	0.67044	0.66961	0.67049	0.66744	0.66912	0.66877	0.66901	0.6666	0.66915	0.67035	0.6725
Ecoli-noise0.0-nodes200	0.01	5	0.52865	0.5502	0.55215	0.554285	0.56277	0.52865	0.56277	0.55409	0.55495	0.55243	0.55423	0.55478	0.54693	0.55438	0.55356	0.55099	0.55688	0.5538	0.55003	0.55146	0.55215	0.54718	0.54747	0.54957	0.55136	0.55559	0.55373	0.54978	0.55078	0.55037	0.55404	0.55434	0.55082	0.55526	0.54859	0.5518
Ecoli-noise0.1-nodes100	0.01	5	0.51346	0.62577	0.62921	0.63063	0.63413	0.51346	0.61167	0.63283	0.62566	0.63413	0.62921	0.62633	0.62842	0.62588	0.62957	0.63249	0.62964	0.62708	0.63235	0.62932	0.62952	0.63182	0.62872	0.63197	0.62492	0.63044	0.63077	0.63049	0.62771	0.62155	0.63177	0.62797	0.61759	0.6237	0.62321	0.63006
Ecoli-noise0.1-nodes150	0.01	5	0.61678	0.62093	0.62328	0.62552	0.6393	0.62801	0.6393	0.62754	0.62263	0.62226	0.61951	0.62563	0.62098	0.62457	0.62211	0.61867	0.62328	0.62365	0.62088	0.62541	0.62603	0.62445	0.6257	0.61907	0.62235	0.62161	0.61678	0.6238	0.62615	0.61852	0.62348	0.6258	0.62392	0.62013	0.61798	0.62252
Ecoli-noise0.1-nodes200	0.01	5	0.51238	0.566495	0.56753	0.5684	0.5798	0.51238	0.5798	0.57191	0.5687	0.56621	0.5669	0.56828	0.56805	0.56781	0.56664	0.56558	0.56735	0.56888	0.56753	0.56796	0.56651	0.56509	0.56763	0.56893	0.56902	0.56645	0.56852	0.5671	0.56716	0.56782	0.56631	0.56867	0.56826	0.56415	0.56648	0.56711
Ecoli-noise0.5-nodes100	0.01	5	0.44296	0.49831	0.50022	0.502415	0.50555	0.44296	0.49727	0.49282	0.49943	0.49304	0.50022	0.49997	0.50161	0.50009	0.50109	0.49287	0.49825	0.4993	0.49602	0.5002	0.49837	0.49581	0.5003	0.50323	0.50217	0.50555	0.50359	0.50179	0.50405	0.50266	0.50405	0.50343	0.50134	0.50463	0.50013	0.5016
Ecoli-noise0.5-nodes150	0.01	5	0.56181	0.6545	0.65559	0.65625	0.65923	0.56181	0.65563	0.65923	0.65098	0.65813	0.65766	0.65632	0.65632	0.6574	0.6551	0.65395	0.6525	0.65527	0.65509	0.65466	0.65396	0.65597	0.65512	0.65618	0.65603	0.65435	0.6558	0.65378	0.65607	0.65559	0.65527	0.65291	0.65656	0.65465	0.65559	0.65699
Ecoli-noise0.5-nodes200	0.01	5	0.49106	0.60451	0.60496	0.605765	0.60649	0.49106	0.60012	0.60481	0.60514	0.60476	0.60496	0.60452	0.6045	0.60429	0.60462	0.60586	0.60442	0.6029	0.60463	0.60596	0.60476	0.60615	0.6055	0.60604	0.60547	0.60252	0.60567	0.60519	0.60649	0.60632	0.60602	0.60363	0.60537	0.60472	0.60609	0.60555
Yeast-noise0.0-nodes100	0.01	5	0.81226	0.864015	0.86483	0.865355	0.86597	0.81226	0.85018	0.85873	0.86402	0.86531	0.86464	0.86452	0.86554	0.86494	0.86421	0.86401	0.86379	0.86507	0.86574	0.86008	0.86597	0.86537	0.86457	0.86553	0.86483	0.86024	0.86457	0.86555	0.86397	0.86416	0.86534	0.86508	0.86586	0.86594	0.86516	0.86524
Yeast-noise0.0-nodes150	0.01	5	0.80778	0.87441	0.87507	0.87548	0.8833	0.80778	0.8833	0.87497	0.87462	0.87373	0.87576	0.87375	0.87712	0.87532	0.8742	0.87536	0.87367	0.87536	0.87501	0.87533	0.87561	0.87507	0.8747	0.87196	0.87518	0.87607	0.87494	0.87554	0.87391	0.87467	0.87495	0.87542	0.87338	0.87584	0.87538	0.87693
Yeast-noise0.0-nodes200	0.01	5	0.66873	0.831945	0.83285	0.83343	0.83471	0.66873	0.82701	0.83296	0.83471	0.83073	0.83198	0.83406	0.83422	0.83315	0.8336	0.83468	0.83396	0.8321	0.82772	0.82836	0.82813	0.83315	0.8328	0.83303	0.83246	0.83336	0.83285	0.83232	0.8335	0.83326	0.83215	0.83431	0.83191	0.83242	0.82967	0.83314
Yeast-noise0.1-nodes100	0.01	5	0.78116	0.879225	0.88343	0.884435	0.88616	0.78116	0.87135	0.87521	0.87681	0.88464	0.88303	0.88204	0.88381	0.87815	0.88498	0.87675	0.88394	0.88312	0.88059	0.8843	0.88616	0.8839	0.8835	0.88003	0.88305	0.88457	0.88519	0.87274	0.88518	0.88343	0.88411	0.88464	0.88042	0.88354	0.88546	0.87842
Yeast-noise0.1-nodes150	0.01	5	0.76564	0.843715	0.84501	0.84547	0.84742	0.76564	0.84196	0.84509	0.84742	0.84635	0.84663	0.8474	0.84417	0.84617	0.84541	0.84523	0.84651	0.84577	0.84268	0.8445	0.84515	0.84403	0.84553	0.84214	0.84501	0.8415	0.84437	0.84327	0.84422	0.8449	0.8434	0.84502	0.84319	0.84453	0.84508	0.8452
Yeast-noise0.1-nodes200	0.01	5	0.65214	0.84305	0.84532	0.84608	0.84653	0.65214	0.83346	0.84242	0.84254	0.84519	0.8408	0.84605	0.84536	0.8461	0.84532	0.84279	0.84614	0.84441	0.84408	0.84617	0.84477	0.84309	0.84533	0.84628	0.84461	0.8442	0.84594	0.84653	0.843	0.84645	0.84613	0.84301	0.84606	0.84603	0.84631	0.84577
Yeast-noise0.5-nodes100	0.01	5	0.61438	0.81446	0.81555	0.816645	0.81909	0.61438	0.77286	0.80688	0.8095	0.81099	0.81211	0.81287	0.81434	0.81541	0.81458	0.81555	0.81755	0.81539	0.81496	0.81602	0.8181	0.81685	0.81604	0.81671	0.81658	0.81618	0.8154	0.81785	0.81858	0.81613	0.81732	0.8148	0.81523	0.81909	0.81638	0.81634
Yeast-noise0.5-nodes150	0.01	5	0.60168	0.795065	0.79695	0.79788	0.79834	0.60168	0.75108	0.78758	0.79286	0.79433	0.79543	0.79263	0.7954	0.79519	0.79812	0.79494	0.7969	0.79748	0.79658	0.79434	0.79808	0.79704	0.79778	0.79665	0.79748	0.79779	0.79668	0.79799	0.79702	0.79797	0.79802	0.79834	0.79812	0.79704	0.79695	0.79817
Yeast-noise0.5-nodes200	0.01	5	0.58712	0.753865	0.75501	0.75576	0.75811	0.58712	0.72582	0.74791	0.75235	0.75413	0.753	0.75567	0.75521	0.75513	0.75501	0.75567	0.75571	0.75588	0.75645	0.75451	0.75494	0.75307	0.75654	0.75625	0.75468	0.75581	0.75401	0.7545	0.75523	0.75371	0.75518	0.75489	0.75372	0.7565	0.75761	0.75811
D5_InSilico	0.01	5	0.817	0.824245	0.8259	0.826625	0.8273	0.817	0.82388	0.8273	0.82668	0.82534	0.82646
D5_EColi	0.01	5	0.70883	0.70943	0.709665	0.711115	0.71397	0.70883	0.71397	0.71157	0.70975	0.70958	0.70938
D5_Yeast	0.01	5	0.53632	0.539787	0.54045	0.540708	0.54085	0.53632	0.54041	0.54078	0.54085	0.53958	0.54049
GENERE (KMeans)								Number of Iterations
Dataset	δ	View	Min	1st Quartile	Median	3rd Quartile	Max	0	1	2	3	4	5	6	7	8	9	10	11	12	13	14	15	16	17	18	19	20	21	22	23	24	25	26	27	28	29	30
Ecoli-noise0.0-nodes100	0.005	1	0.45415	0.47578	0.48303	0.485595	0.50767	0.50767	0.48153	0.48485	0.48562	0.48988	0.48131	0.47616	0.48306	0.49211	0.4686	0.48382	0.47519	0.49134	0.48627	0.48445	0.47901	0.47263	0.45898	0.48916	0.48129	0.47486	0.47313	0.49077	0.48433	0.48235	0.4754	0.48537	0.48113	0.45415	0.48557	0.48303
Ecoli-noise0.0-nodes150	0.005	1	0.62588	0.637735	0.6428	0.64603	0.65927	0.65002	0.65927	0.63354	0.63799	0.63342	0.63748	0.62893	0.65163	0.63173	0.65004	0.65189	0.64094	0.64251	0.64632	0.6355	0.64448	0.64991	0.64825	0.6418	0.64338	0.63703	0.64574	0.64292	0.64123	0.62588	0.64473	0.6428	0.64446	0.64321	0.64278	0.64204
Ecoli-noise0.0-nodes200	0.005	1	0.52865	0.61485	0.61964	0.62333	0.62986	0.52865	0.61346	0.62157	0.62986	0.61281	0.62326	0.61999	0.62027	0.62844	0.61353	0.61964	0.62695	0.61671	0.62554	0.62144	0.61643	0.60793	0.62381	0.61938	0.61705	0.61983	0.6153	0.61924	0.60263	0.62503	0.6234	0.6251	0.6084	0.6185	0.62175	0.6144
Ecoli-noise0.1-nodes100	0.005	1	0.51346	0.54345	0.5526	0.55742	0.56562	0.51346	0.53784	0.55512	0.55295	0.54826	0.5381	0.56477	0.56562	0.55864	0.53855	0.5586	0.52807	0.54328	0.54362	0.56018	0.55627	0.55326	0.55094	0.55657	0.5526	0.54003	0.54879	0.56507	0.54968	0.54838	0.54261	0.55827	0.54815	0.55634	0.55566	0.56087
Ecoli-noise0.1-nodes150	0.005	1	0.61142	0.62454	0.62879	0.63295	0.64883	0.62801	0.64072	0.62521	0.63326	0.62828	0.61142	0.63264	0.62239	0.6207	0.62415	0.62728	0.62182	0.63046	0.6321	0.63467	0.64552	0.62633	0.62493	0.6312	0.63053	0.63583	0.63757	0.64883	0.62879	0.63114	0.62494	0.61659	0.64259	0.62361	0.63135	0.6164
Ecoli-noise0.1-nodes200	0.005	1	0.51003	0.52136	0.52417	0.525885	0.53292	0.51238	0.51003	0.52687	0.51507	0.51365	0.52575	0.52197	0.52602	0.52704	0.52479	0.52145	0.5283	0.53292	0.52417	0.52408	0.52448	0.52127	0.52113	0.5224	0.52815	0.52181	0.52513	0.5242	0.52894	0.52512	0.52259	0.52195	0.52526	0.52892	0.51852	0.51803
Ecoli-noise0.5-nodes100	0.005	1	0.44212	0.45092	0.45484	0.458815	0.46455	0.44296	0.45444	0.45445	0.45744	0.45883	0.44906	0.4473	0.45921	0.45836	0.44212	0.45052	0.46304	0.45357	0.45732	0.46455	0.44626	0.45289	0.4489	0.45896	0.45258	0.45132	0.45822	0.45934	0.4588	0.45662	0.45608	0.44961	0.45484	0.46081	0.46199	0.45261
Ecoli-noise0.5-nodes150	0.005	1	0.55805	0.56487	0.56857	0.571145	0.57738	0.56181	0.57	0.57223	0.56773	0.56725	0.57107	0.55992	0.56151	0.56857	0.57738	0.57297	0.55805	0.5743	0.56618	0.56268	0.57436	0.5703	0.56638	0.5676	0.56595	0.57094	0.56181	0.56595	0.57021	0.57104	0.56974	0.57287	0.57272	0.56353	0.56379	0.57122
Ecoli-noise0.5-nodes200	0.005	1	0.4896	0.49507	0.49666	0.499185	0.50477	0.49106	0.50362	0.49427	0.49668	0.49941	0.49642	0.49149	0.49594	0.496	0.50076	0.49504	0.49359	0.49746	0.50179	0.50171	0.50477	0.49934	0.49903	0.49052	0.49666	0.49691	0.49722	0.49587	0.4951	0.49472	0.4896	0.49524	0.49819	0.49773	0.50064	0.49558
Yeast-noise0.0-nodes100	0.005	1	0.80051	0.80691	0.81226	0.81588	0.82197	0.81226	0.80499	0.81381	0.81109	0.82187	0.81792	0.81078	0.81238	0.80659	0.81849	0.80582	0.80407	0.80846	0.80521	0.82116	0.8113	0.81347	0.81332	0.82197	0.80051	0.8176	0.80723	0.81224	0.81651	0.81303	0.82127	0.81402	0.81525	0.80832	0.80569	0.80606
Yeast-noise0.0-nodes150	0.005	1	0.80778	0.884365	0.89065	0.89408	0.89693	0.80778	0.89457	0.88796	0.89316	0.89568	0.88387	0.89359	0.89478	0.88486	0.89065	0.89064	0.89693	0.8729	0.88194	0.89183	0.89021	0.89543	0.87525	0.89581	0.88813	0.87986	0.88304	0.89668	0.88459	0.88414	0.89099	0.89287	0.89177	0.89512	0.88531	0.89308
Yeast-noise0.0-nodes200	0.005	1	0.66873	0.822625	0.82468	0.826705	0.83307	0.66873	0.83162	0.82639	0.8224	0.82903	0.8241	0.82875	0.827	0.82408	0.82176	0.82641	0.82616	0.82468	0.81615	0.82407	0.8264	0.82281	0.81984	0.83022	0.81926	0.82546	0.82956	0.83307	0.82255	0.8227	0.82275	0.82605	0.82619	0.82365	0.82182	0.83226
Yeast-noise0.1-nodes100	0.005	1	0.78116	0.8638	0.8714	0.87384	0.87829	0.78116	0.85851	0.8717	0.87286	0.8736	0.87408	0.87021	0.87228	0.86888	0.8644	0.8571	0.87467	0.87256	0.87497	0.86171	0.86946	0.87829	0.87018	0.87629	0.8721	0.8632	0.87211	0.87422	0.86997	0.87697	0.8714	0.86313	0.86856	0.87724	0.85974	0.85315
Yeast-noise0.1-nodes150	0.005	1	0.76564	0.853135	0.86169	0.866005	0.87274	0.76564	0.86528	0.86431	0.86605	0.85273	0.86808	0.84288	0.84932	0.87274	0.86441	0.86791	0.86583	0.86758	0.85774	0.86155	0.86169	0.86051	0.84868	0.86615	0.85354	0.85751	0.85261	0.85753	0.84913	0.85228	0.85364	0.86436	0.87103	0.86596	0.86512	0.8692
Yeast-noise0.1-nodes200	0.005	1	0.65214	0.670275	0.67461	0.678725	0.68385	0.65214	0.66623	0.67151	0.68385	0.68105	0.67946	0.67461	0.6749	0.67584	0.67045	0.6701	0.67377	0.66537	0.6661	0.67612	0.66933	0.67207	0.67958	0.67316	0.67819	0.66636	0.67151	0.67863	0.67926	0.67387	0.67487	0.66189	0.67981	0.67882	0.67597	0.6831
Yeast-noise0.5-nodes100	0.005	1	0.61043	0.62136	0.62759	0.63186	0.63734	0.61438	0.61043	0.61938	0.62759	0.62625	0.6304	0.63539	0.63551	0.6319	0.63387	0.6304	0.63054	0.62885	0.62169	0.61102	0.63383	0.62746	0.62556	0.62274	0.63182	0.63734	0.63534	0.61307	0.6296	0.62103	0.63215	0.61908	0.62659	0.61973	0.62508	0.62817
Yeast-noise0.5-nodes150	0.005	1	0.60168	0.694605	0.70042	0.705995	0.70922	0.60168	0.68416	0.70722	0.69943	0.69167	0.69317	0.70351	0.69346	0.68985	0.69119	0.7008	0.70241	0.70922	0.69564	0.70622	0.6996	0.70773	0.70377	0.70042	0.70605	0.70903	0.70743	0.69357	0.69835	0.69994	0.70268	0.70594	0.70855	0.70478	0.69684	0.69919
Yeast-noise0.5-nodes200	0.005	1	0.58712	0.604675	0.60704	0.609935	0.61481	0.58712	0.61248	0.60064	0.60422	0.60985	0.60855	0.61032	0.60608	0.60506	0.6064	0.61197	0.60473	0.60462	0.59877	0.60893	0.61481	0.60387	0.60483	0.60398	0.6129	0.60844	0.60704	0.60035	0.60639	0.60926	0.61083	0.60853	0.61116	0.60987	0.61	0.60699
D5_InSilico	0.005	1	0.78353	0.79157	0.791575	0.792285	0.817	0.817	0.78353	0.79157	0.79252	0.79157	0.79158
D5_EColi	0.005	1	0.70883	0.719888	0.720175	0.720215	0.72022	0.70883	0.7198	0.7202	0.72022	0.72015	0.72022
D5_Yeast	0.005	1	0.53632	0.536335	0.536355	0.536367	0.53639	0.53632	0.53639	0.53637	0.53636	0.53635	0.53633
Ecoli-noise0.0-nodes100	0.005	2	0.45152	0.545375	0.54842	0.55075	0.55573	0.50767	0.45152	0.54837	0.54878	0.53941	0.54537	0.55122	0.54849	0.54842	0.54151	0.55573	0.54781	0.54962	0.54901	0.54726	0.55071	0.54636	0.54342	0.55217	0.55263	0.54963	0.55169	0.54731	0.54538	0.54991	0.55153	0.54226	0.5446	0.54699	0.55376	0.55079
Ecoli-noise0.0-nodes150	0.005	2	0.60091	0.611795	0.61213	0.61268	0.65002	0.65002	0.61791	0.60091	0.61112	0.61289	0.613	0.61266	0.61293	0.61267	0.61244	0.61201	0.61185	0.61146	0.61204	0.6118	0.61272	0.61269	0.61318	0.61148	0.61213	0.61254	0.61267	0.61188	0.61237	0.61193	0.61073	0.61192	0.61179	0.61169	0.61169	0.61226
Ecoli-noise0.0-nodes200	0.005	2	0.52865	0.5682	0.56927	0.570055	0.5711	0.52865	0.5504	0.55247	0.57033	0.56902	0.57035	0.56809	0.56927	0.56939	0.56809	0.56927	0.56669	0.5711	0.57	0.56868	0.56878	0.57001	0.57032	0.56983	0.56999	0.5701	0.57079	0.56929	0.57079	0.56949	0.5673	0.5687	0.5673	0.56918	0.57011	0.56831
Ecoli-noise0.1-nodes100	0.005	2	0.51346	0.577725	0.57905	0.579915	0.6014	0.51346	0.6014	0.56419	0.58119	0.57615	0.57821	0.57927	0.57923	0.57664	0.57816	0.57864	0.58019	0.57622	0.57888	0.57967	0.5807	0.58045	0.57905	0.57767	0.57944	0.57855	0.58032	0.57733	0.5786	0.57778	0.57908	0.57724	0.58014	0.57927	0.57969	0.58066
Ecoli-noise0.1-nodes150	0.005	2	0.60349	0.61577	0.61655	0.616885	0.62801	0.62801	0.60349	0.60832	0.61726	0.61663	0.61534	0.61674	0.61489	0.61619	0.61425	0.61792	0.61645	0.61597	0.61732	0.61714	0.61689	0.61644	0.61655	0.61653	0.61587	0.61688	0.61546	0.61656	0.61567	0.61662	0.61714	0.61789	0.61537	0.61608	0.61677	0.6166
Ecoli-noise0.1-nodes200	0.005	2	0.51238	0.57506	0.57661	0.577295	0.57858	0.51238	0.55315	0.5585	0.57547	0.57588	0.57377	0.5767	0.57544	0.57629	0.57657	0.57781	0.57751	0.57677	0.57291	0.57838	0.57733	0.57763	0.5775	0.57661	0.57858	0.57716	0.57713	0.57418	0.57714	0.57709	0.57608	0.57585	0.57468	0.57761	0.57286	0.57726
Ecoli-noise0.5-nodes100	0.005	2	0.44296	0.51446	0.51487	0.51524	0.51614	0.44296	0.49611	0.50358	0.51451	0.51514	0.51513	0.51461	0.51522	0.51452	0.51401	0.51535	0.51366	0.51462	0.51584	0.51503	0.51487	0.51374	0.51522	0.51568	0.51526	0.51465	0.51441	0.51536	0.513	0.51534	0.51464	0.51507	0.51614	0.51481	0.51532	0.51495
Ecoli-noise0.5-nodes150	0.005	2	0.56181	0.593845	0.59431	0.59455	0.60289	0.56181	0.60216	0.60289	0.59433	0.59408	0.59466	0.59332	0.59425	0.59457	0.59487	0.59367	0.59424	0.59288	0.59455	0.59343	0.59429	0.59442	0.59455	0.59372	0.59357	0.59388	0.59442	0.59396	0.59479	0.59446	0.5942	0.59438	0.59439	0.59471	0.59431	0.59381
Ecoli-noise0.5-nodes200	0.005	2	0.41309	0.42095	0.42122	0.421485	0.49106	0.49106	0.43929	0.41309	0.42123	0.42119	0.42098	0.42145	0.42039	0.4208	0.4215	0.42079	0.42163	0.42116	0.42147	0.42122	0.42075	0.42092	0.42168	0.42099	0.42144	0.42199	0.42119	0.42085	0.4212	0.4206	0.42152	0.42136	0.42125	0.42116	0.42145	0.42161
Yeast-noise0.0-nodes100	0.005	2	0.81226	0.848565	0.84896	0.849255	0.88583	0.81226	0.88583	0.85428	0.84867	0.8488	0.84905	0.84995	0.84936	0.84231	0.84891	0.84842	0.84953	0.84896	0.849	0.84917	0.84852	0.84973	0.84891	0.84911	0.84865	0.84861	0.84939	0.84799	0.84805	0.84894	0.84934	0.8484	0.84833	0.84905	0.84912	0.84911
Yeast-noise0.0-nodes150	0.005	2	0.80778	0.833145	0.83441	0.835345	0.84855	0.80778	0.84855	0.83425	0.83403	0.8348	0.83403	0.83588	0.83882	0.83528	0.83541	0.83053	0.83481	0.83548	0.83194	0.83311	0.83112	0.83468	0.83405	0.82994	0.8373	0.83395	0.83637	0.83483	0.83471	0.83061	0.83521	0.83441	0.83352	0.83219	0.83575	0.83318
Yeast-noise0.0-nodes200	0.005	2	0.66873	0.8283	0.83031	0.83111	0.8325	0.66873	0.83087	0.80071	0.83	0.82922	0.8268	0.83048	0.82812	0.826	0.82839	0.83195	0.83074	0.83136	0.83036	0.83109	0.82911	0.82991	0.82607	0.83188	0.83104	0.83188	0.82821	0.832	0.83031	0.83035	0.82929	0.83113	0.82662	0.82994	0.83199	0.8325
Yeast-noise0.1-nodes100	0.005	2	0.78116	0.84494	0.84532	0.84597	0.84764	0.78116	0.8455	0.84422	0.84496	0.84487	0.84505	0.84764	0.84492	0.8449	0.84604	0.84602	0.84529	0.84512	0.84534	0.84699	0.84516	0.84443	0.84532	0.84538	0.84574	0.84631	0.84752	0.84409	0.84545	0.84573	0.84592	0.845	0.84294	0.84675	0.84498	0.84642
Yeast-noise0.1-nodes150	0.005	2	0.76564	0.849245	0.85115	0.85194	0.85344	0.76564	0.84519	0.83443	0.84562	0.85169	0.8475	0.85115	0.85128	0.85344	0.84821	0.85222	0.85151	0.8525	0.85236	0.85163	0.85191	0.84968	0.85248	0.85067	0.85021	0.85086	0.85216	0.85174	0.85134	0.84721	0.84908	0.84941	0.8496	0.85197	0.85095	0.85221
Yeast-noise0.1-nodes200	0.005	2	0.65214	0.83264	0.83323	0.83429	0.84355	0.65214	0.84355	0.81857	0.83261	0.83441	0.83277	0.83403	0.83465	0.83182	0.8332	0.83165	0.83267	0.83413	0.83294	0.8342	0.8344	0.83268	0.83321	0.83371	0.83464	0.83461	0.83454	0.83136	0.83161	0.83344	0.83438	0.83291	0.83135	0.83323	0.83387	0.83369
Yeast-noise0.5-nodes100	0.005	2	0.21266	0.214985	0.21551	0.216395	0.61438	0.61438	0.36755	0.21565	0.21424	0.21499	0.21529	0.21659	0.21539	0.21498	0.21516	0.21725	0.21558	0.21615	0.21266	0.21725	0.21495	0.21436	0.21757	0.21589	0.21536	0.21716	0.21627	0.21363	0.21568	0.2148	0.21552	0.21529	0.21418	0.21551	0.21652	0.21543
Yeast-noise0.5-nodes150	0.005	2	0.60168	0.845445	0.84717	0.848165	0.84894	0.60168	0.83615	0.83422	0.84201	0.84108	0.84805	0.84643	0.84826	0.84418	0.8481	0.84894	0.84792	0.84884	0.84894	0.84754	0.84717	0.84673	0.8476	0.84519	0.84678	0.84745	0.8457	0.8483	0.84882	0.84823	0.84587	0.8487	0.83959	0.84679	0.84773	0.84659
Yeast-noise0.5-nodes200	0.005	2	0.58712	0.71851	0.71867	0.719295	0.72066	0.58712	0.67033	0.69021	0.71787	0.71859	0.71847	0.71869	0.71928	0.71867	0.71853	0.71857	0.72066	0.71911	0.71856	0.71846	0.71828	0.71854	0.7199	0.71915	0.71976	0.71867	0.71931	0.71948	0.71905	0.71934	0.71939	0.71868	0.71998	0.71867	0.71851	0.71851
D5_InSilico	0.005	2	0.79558	0.80835	0.810775	0.812465	0.817	0.817	0.8126	0.79558	0.80797	0.81206	0.80949
D5_EColi	0.005	2	0.70883	0.717745	0.72442	0.7267	0.73213	0.70883	0.71604	0.72286	0.73213	0.72694	0.72598
D5_Yeast	0.005	2	0.53374	0.537135	0.539625	0.540772	0.54205	0.53632	0.53374	0.54205	0.54114	0.53967	0.53958
Ecoli-noise0.0-nodes100	0.005	3	0.48818	0.553215	0.55988	0.56336	0.57087	0.50767	0.48818	0.53141	0.5617	0.56556	0.5537	0.55346	0.54812	0.55074	0.55297	0.55276	0.56038	0.56247	0.55018	0.57087	0.56858	0.56937	0.56684	0.56327	0.56529	0.55804	0.55759	0.56345	0.55727	0.56025	0.55936	0.56178	0.56444	0.55539	0.55988	0.56071
Ecoli-noise0.0-nodes150	0.005	3	0.63605	0.64219	0.64298	0.6438	0.65002	0.65002	0.64209	0.63605	0.63623	0.64146	0.64357	0.64511	0.64281	0.64229	0.64255	0.64472	0.644	0.64399	0.64298	0.64331	0.64383	0.64438	0.64283	0.64111	0.64088	0.64302	0.64433	0.64247	0.64348	0.64323	0.64318	0.6423	0.64271	0.63805	0.6398	0.64377
Ecoli-noise0.0-nodes200	0.005	3	0.52865	0.569955	0.57163	0.57216	0.57368	0.52865	0.5562	0.56694	0.56546	0.5705	0.57204	0.57077	0.5721	0.57081	0.57167	0.57213	0.57	0.57079	0.573	0.57138	0.57191	0.56962	0.57368	0.572	0.56993	0.56998	0.57219	0.57333	0.56957	0.57163	0.57261	0.57198	0.57243	0.56966	0.57362	0.57299
Ecoli-noise0.1-nodes100	0.005	3	0.51346	0.63792	0.64347	0.647245	0.6565	0.51346	0.61942	0.6114	0.62045	0.62882	0.63881	0.63259	0.64676	0.64055	0.6395	0.64637	0.6565	0.6538	0.63702	0.64875	0.65161	0.64194	0.65209	0.64532	0.64311	0.64773	0.64812	0.6461	0.64107	0.64607	0.63902	0.64448	0.6454	0.65059	0.64347	0.63703
Ecoli-noise0.1-nodes150	0.005	3	0.57672	0.590845	0.59593	0.60213	0.62801	0.62801	0.59233	0.5888	0.57672	0.58661	0.58617	0.59268	0.58374	0.59316	0.59118	0.5882	0.59635	0.5891	0.59456	0.59051	0.59692	0.59136	0.59905	0.596	0.60188	0.60497	0.59926	0.59593	0.60288	0.59206	0.60261	0.60251	0.60238	0.60479	0.60102	0.60623
Ecoli-noise0.1-nodes200	0.005	3	0.51238	0.567135	0.57069	0.576295	0.61319	0.51238	0.55256	0.5963	0.61319	0.6088	0.59959	0.59075	0.58497	0.58182	0.57362	0.56698	0.57661	0.56704	0.5759	0.57341	0.57135	0.57598	0.56657	0.56723	0.57069	0.56781	0.5701	0.56816	0.56919	0.57146	0.5684	0.56362	0.5696	0.56551	0.57171	0.56663
Ecoli-noise0.5-nodes100	0.005	3	0.44296	0.521975	0.53239	0.536945	0.54113	0.44296	0.50763	0.48868	0.50743	0.51285	0.51848	0.52334	0.52061	0.52545	0.5206	0.53541	0.5274	0.53851	0.5309	0.53125	0.53459	0.53606	0.53239	0.53581	0.53881	0.53608	0.5385	0.54113	0.53949	0.52981	0.52882	0.53493	0.53854	0.53781	0.54109	0.53541
Ecoli-noise0.5-nodes150	0.005	3	0.56181	0.60755	0.61095	0.61603	0.62231	0.56181	0.60269	0.59016	0.60244	0.60623	0.60469	0.60887	0.60946	0.60953	0.60115	0.60039	0.61132	0.61129	0.6108	0.61297	0.61388	0.61069	0.61065	0.61815	0.61508	0.61508	0.61095	0.61387	0.61009	0.6174	0.62031	0.62231	0.61698	0.61952	0.6211	0.61833
Ecoli-noise0.5-nodes200	0.005	3	0.43199	0.437675	0.4415	0.44976	0.51575	0.49106	0.51575	0.50077	0.47588	0.46814	0.467	0.45389	0.44837	0.45059	0.44893	0.44467	0.4447	0.44334	0.43897	0.44041	0.43623	0.43935	0.43953	0.43845	0.4415	0.43199	0.44175	0.44441	0.43834	0.43598	0.43733	0.43541	0.43802	0.43574	0.43473	0.43698
Yeast-noise0.0-nodes100	0.005	3	0.81226	0.868595	0.86924	0.86974	0.88705	0.81226	0.88136	0.88705	0.86924	0.86852	0.86973	0.86907	0.86872	0.86897	0.86738	0.86921	0.86859	0.86986	0.86823	0.8691	0.86805	0.86892	0.86657	0.87021	0.86933	0.86951	0.8686	0.86973	0.86954	0.86984	0.87	0.86935	0.86815	0.86926	0.86975	0.87007
Yeast-noise0.0-nodes150	0.005	3	0.80778	0.871325	0.87302	0.87374	0.88158	0.80778	0.88158	0.87401	0.87654	0.87383	0.87373	0.87353	0.86735	0.87319	0.87403	0.8737	0.86738	0.8715	0.86654	0.87251	0.87245	0.87336	0.87378	0.86613	0.872	0.87293	0.87331	0.87219	0.86974	0.8717	0.87378	0.87115	0.87351	0.87375	0.87302	0.86673
Yeast-noise0.0-nodes200	0.005	3	0.66873	0.85747	0.8585	0.85976	0.86139	0.66873	0.84198	0.85837	0.85995	0.86062	0.85996	0.85981	0.86122	0.85954	0.85863	0.85906	0.85875	0.86139	0.85971	0.85769	0.85632	0.8585	0.85743	0.85806	0.85614	0.85858	0.86073	0.85956	0.85658	0.8602	0.85425	0.85751	0.85585	0.85823	0.85792	0.85796
Yeast-noise0.1-nodes100	0.005	3	0.71722	0.73391	0.74825	0.79103	0.8785	0.78116	0.85082	0.8785	0.85866	0.83037	0.81631	0.8009	0.80117	0.80157	0.77891	0.76701	0.75195	0.76164	0.75419	0.76742	0.74522	0.74241	0.741	0.74708	0.74825	0.73758	0.73711	0.73658	0.72824	0.73028	0.71733	0.73124	0.73036	0.71722	0.72001	0.71845
Yeast-noise0.1-nodes150	0.005	3	0.76564	0.83901	0.84768	0.857135	0.86528	0.76564	0.84434	0.83852	0.84557	0.85739	0.86396	0.86021	0.85993	0.86068	0.85688	0.86528	0.85531	0.8598	0.85566	0.86225	0.84313	0.84768	0.85319	0.84967	0.85015	0.85198	0.84177	0.84399	0.8395	0.8371	0.8419	0.83383	0.83788	0.83483	0.83176	0.83035
Yeast-noise0.1-nodes200	0.005	3	0.65214	0.83412	0.83598	0.84023	0.84188	0.65214	0.73047	0.80747	0.82226	0.83478	0.83656	0.84095	0.83588	0.84028	0.83874	0.84049	0.83705	0.84097	0.84018	0.83572	0.83504	0.84029	0.8401	0.84131	0.84188	0.83964	0.84148	0.83319	0.83789	0.83582	0.83545	0.83346	0.83598	0.83493	0.83233	0.82824
Yeast-noise0.5-nodes100	0.005	3	0.57219	0.581	0.59088	0.61511	0.70463	0.61438	0.67533	0.70463	0.68702	0.65969	0.63048	0.6287	0.61955	0.61436	0.61584	0.60761	0.5999	0.59596	0.59287	0.58228	0.58821	0.59988	0.58168	0.59088	0.57898	0.58927	0.58257	0.57484	0.57573	0.57219	0.57913	0.58073	0.5745	0.57636	0.58127	0.58906
Yeast-noise0.5-nodes150	0.005	3	0.60168	0.815835	0.81858	0.821175	0.8261	0.60168	0.75103	0.804	0.81443	0.81605	0.8166	0.8192	0.81562	0.82224	0.82516	0.81735	0.8182	0.8261	0.80942	0.82373	0.8214	0.81869	0.8193	0.81398	0.81696	0.82025	0.82136	0.82069	0.81858	0.81509	0.81792	0.82284	0.82099	0.81884	0.82281	0.81761
Yeast-noise0.5-nodes200	0.005	3	0.58712	0.77269	0.77704	0.77867	0.78124	0.58712	0.6639	0.70808	0.73852	0.75054	0.76286	0.76234	0.77223	0.77559	0.77556	0.77704	0.77315	0.77338	0.7755	0.77759	0.77711	0.7774	0.77932	0.77806	0.78033	0.77938	0.77924	0.77809	0.77959	0.78124	0.77593	0.7781	0.77747	0.77687	0.77964	0.78005
D5_InSilico	0.005	3	0.817	0.832545	0.83327	0.83377	0.83447	0.817	0.83313	0.83235	0.83341	0.83389	0.83447
D5_EColi	0.005	3	0.70883	0.717405	0.72482	0.725627	0.72938	0.70883	0.71506	0.72938	0.72444	0.7252	0.72577
D5_Yeast	0.005	3	0.53632	0.54374	0.54407	0.54419	0.54498	0.53632	0.5441	0.54404	0.54364	0.54422	0.54498
Ecoli-noise0.0-nodes100	0.005	4	0.50767	0.598525	0.60231	0.60488	0.60815	0.50767	0.54778	0.58446	0.5772	0.59492	0.59729	0.5942	0.60815	0.60199	0.59981	0.60395	0.60606	0.59938	0.60511	0.60111	0.60471	0.60505	0.6073	0.60101	0.60324	0.6068	0.59901	0.59804	0.60231	0.60402	0.60732	0.60161	0.60773	0.60361	0.60412	0.60409
Ecoli-noise0.0-nodes150	0.005	4	0.65002	0.65945	0.66211	0.665075	0.67733	0.65002	0.67733	0.66196	0.66984	0.66484	0.65871	0.66962	0.66361	0.66151	0.66035	0.66022	0.66386	0.66734	0.66606	0.65935	0.66211	0.66321	0.66561	0.66531	0.66129	0.66122	0.65775	0.65955	0.65567	0.66678	0.65876	0.65918	0.65728	0.664	0.66353	0.66324
Ecoli-noise0.0-nodes200	0.005	4	0.52865	0.574845	0.57855	0.58006	0.58257	0.52865	0.57334	0.5797	0.57928	0.57832	0.58057	0.58119	0.5816	0.58257	0.58167	0.58139	0.5803	0.57982	0.57855	0.57924	0.58057	0.57885	0.57616	0.57891	0.57607	0.57798	0.57831	0.57926	0.57674	0.57605	0.57336	0.57103	0.57364	0.57175	0.57213	0.57165
Ecoli-noise0.1-nodes100	0.005	4	0.51346	0.612385	0.61623	0.618325	0.62687	0.51346	0.59768	0.62241	0.61755	0.62113	0.61824	0.61228	0.61731	0.60989	0.62	0.61696	0.62047	0.61667	0.61956	0.61623	0.61172	0.61984	0.61169	0.61619	0.61744	0.61241	0.61841	0.62687	0.61021	0.61242	0.61236	0.61571	0.61801	0.61463	0.61423	0.61536
Ecoli-noise0.1-nodes150	0.005	4	0.59176	0.616235	0.61913	0.620985	0.63125	0.62801	0.59176	0.62032	0.62137	0.61457	0.62016	0.61307	0.61245	0.61913	0.61411	0.61115	0.61525	0.61825	0.61588	0.62366	0.61679	0.61824	0.62031	0.61963	0.6172	0.61739	0.61836	0.62133	0.6233	0.62102	0.62126	0.62068	0.61659	0.62095	0.62057	0.63125
Ecoli-noise0.1-nodes200	0.005	4	0.51238	0.605465	0.60736	0.611265	0.61699	0.51238	0.59885	0.61654	0.61699	0.61228	0.61392	0.61269	0.61175	0.60971	0.60947	0.61219	0.60579	0.61133	0.60696	0.60375	0.6112	0.60781	0.60598	0.60858	0.60537	0.60556	0.60666	0.60736	0.60775	0.60927	0.60578	0.6029	0.60156	0.60469	0.60506	0.60586
Ecoli-noise0.5-nodes100	0.005	4	0.44296	0.499945	0.50423	0.50869	0.51524	0.44296	0.49776	0.50343	0.49727	0.49999	0.50185	0.49952	0.4984	0.51034	0.50562	0.50035	0.50241	0.50309	0.4999	0.5087	0.50571	0.51257	0.50479	0.51014	0.50932	0.49426	0.5027	0.4964	0.50868	0.50704	0.50581	0.50969	0.51524	0.50423	0.50486	0.51275
Ecoli-noise0.5-nodes150	0.005	4	0.56181	0.61655	0.62194	0.62625	0.6343	0.56181	0.61041	0.61366	0.62032	0.61515	0.62138	0.62258	0.62181	0.61963	0.62365	0.61439	0.63196	0.6343	0.61648	0.61662	0.62699	0.61477	0.62481	0.6251	0.61951	0.62645	0.62194	0.62173	0.62243	0.62523	0.6273	0.62605	0.62828	0.62659	0.61313	0.62952
Ecoli-noise0.5-nodes200	0.005	4	0.44763	0.462385	0.46735	0.4726	0.5002	0.49106	0.5002	0.49511	0.47294	0.47553	0.47952	0.47425	0.47004	0.46735	0.46261	0.4676	0.47226	0.47352	0.46735	0.46458	0.46925	0.46644	0.46765	0.46307	0.46679	0.47172	0.45908	0.45738	0.46076	0.46162	0.46246	0.46607	0.46231	0.45577	0.44763	0.45856
Yeast-noise0.0-nodes100	0.005	4	0.81226	0.865085	0.86597	0.8674	0.8725	0.81226	0.86746	0.8725	0.86654	0.8676	0.86681	0.86577	0.86567	0.86562	0.86549	0.8652	0.86454	0.86699	0.86497	0.86567	0.86531	0.86734	0.86135	0.86597	0.86659	0.86818	0.86473	0.86748	0.86104	0.86859	0.86274	0.86782	0.86452	0.86652	0.86731	0.86751
Yeast-noise0.0-nodes150	0.005	4	0.80778	0.84504	0.84771	0.84979	0.87366	0.80778	0.87366	0.87127	0.86527	0.85561	0.85007	0.84728	0.84789	0.8484	0.84541	0.84571	0.85096	0.84467	0.85279	0.83952	0.85226	0.84951	0.84739	0.84771	0.84027	0.8374	0.84791	0.84694	0.84883	0.83979	0.84725	0.84312	0.84904	0.84684	0.84835	0.84449
Yeast-noise0.0-nodes200	0.005	4	0.66873	0.86329	0.86381	0.864115	0.86559	0.66873	0.83179	0.86559	0.86303	0.86394	0.86327	0.86454	0.86337	0.8641	0.86277	0.86381	0.86468	0.86325	0.86543	0.864	0.86359	0.86365	0.86374	0.86346	0.86396	0.86398	0.86403	0.86409	0.86331	0.8643	0.86308	0.86253	0.86413	0.86474	0.86456	0.86379
Yeast-noise0.1-nodes100	0.005	4	0.78116	0.880315	0.88651	0.88801	0.89197	0.78116	0.85339	0.86969	0.88115	0.87731	0.8816	0.88466	0.87948	0.88714	0.88651	0.88532	0.87502	0.88666	0.88263	0.89197	0.89124	0.87667	0.888	0.87942	0.8877	0.88747	0.88943	0.88739	0.88166	0.88917	0.88792	0.88802	0.89044	0.88938	0.89073	0.88389
Yeast-noise0.1-nodes150	0.005	4	0.76564	0.85589	0.85828	0.86085	0.86782	0.76564	0.85021	0.86782	0.86512	0.86343	0.86251	0.85448	0.86043	0.85208	0.85502	0.85898	0.86367	0.86002	0.85638	0.86017	0.86076	0.86102	0.85998	0.86094	0.8554	0.85689	0.85657	0.85828	0.85641	0.85738	0.85735	0.85814	0.85445	0.86107	0.86042	0.85382
Yeast-noise0.1-nodes200	0.005	4	0.65214	0.812815	0.81448	0.816185	0.81856	0.65214	0.76577	0.81392	0.8171	0.81587	0.8112	0.81097	0.81291	0.81522	0.81006	0.8165	0.81544	0.81272	0.8131	0.81292	0.81263	0.81388	0.805	0.81713	0.8173	0.81448	0.81389	0.81856	0.81495	0.81712	0.81797	0.81515	0.81523	0.81724	0.81408	0.81498
Yeast-noise0.5-nodes100	0.005	4	0.61438	0.63961	0.65095	0.6623	0.71965	0.61438	0.71965	0.71567	0.69549	0.68794	0.68708	0.66166	0.66294	0.66703	0.66931	0.65505	0.66105	0.65599	0.66051	0.63739	0.65544	0.65547	0.6492	0.64082	0.6384	0.64412	0.64111	0.65095	0.64152	0.64115	0.65017	0.63712	0.6346	0.6357	0.61782	0.63537
Yeast-noise0.5-nodes150	0.005	4	0.60168	0.80574	0.80788	0.8091	0.81159	0.60168	0.77393	0.80036	0.799	0.80724	0.80645	0.80985	0.80705	0.80884	0.80995	0.80835	0.80788	0.80948	0.81159	0.80946	0.80492	0.80537	0.80729	0.80473	0.80897	0.80849	0.80613	0.80921	0.80722	0.81013	0.81044	0.80791	0.80503	0.80899	0.80799	0.80611
Yeast-noise0.5-nodes200	0.005	4	0.58712	0.710815	0.7179	0.722535	0.72705	0.58712	0.66851	0.69579	0.70069	0.70697	0.70846	0.71088	0.71075	0.71046	0.71639	0.71301	0.71677	0.72149	0.7179	0.71678	0.71762	0.71591	0.71984	0.72376	0.71816	0.71993	0.72469	0.72234	0.72179	0.72436	0.72273	0.7257	0.72124	0.72705	0.72567	0.72572
D5_InSilico	0.005	4	0.817	0.833755	0.834565	0.834692	0.83699	0.817	0.83699	0.83458	0.83349	0.83473	0.83455
D5_EColi	0.005	4	0.70883	0.715605	0.72286	0.723777	0.72784	0.70883	0.71335	0.72784	0.72392	0.72335	0.72237
D5_Yeast	0.005	4	0.53632	0.542687	0.543185	0.5439	0.54448	0.53632	0.5426	0.54448	0.54406	0.54295	0.54342
Ecoli-noise0.0-nodes100	0.005	5	0.50767	0.58953	0.59498	0.59816	0.60506	0.50767	0.54931	0.58418	0.58802	0.58427	0.60506	0.5904	0.6032	0.59745	0.59847	0.59538	0.58949	0.58869	0.59889	0.59785	0.59422	0.60183	0.60035	0.59709	0.59326	0.59474	0.59564	0.59486	0.59498	0.59725	0.59332	0.60242	0.58957	0.58926	0.5964	0.59986
Ecoli-noise0.0-nodes150	0.005	5	0.65002	0.68467	0.68562	0.68694	0.69319	0.65002	0.68028	0.68162	0.68508	0.68316	0.68553	0.68618	0.68672	0.68833	0.69319	0.68488	0.68713	0.68996	0.68979	0.6909	0.68634	0.6827	0.68579	0.68562	0.68762	0.68329	0.68447	0.68675	0.68487	0.69136	0.68559	0.68274	0.68487	0.68613	0.68497	0.68664
Ecoli-noise0.0-nodes200	0.005	5	0.52865	0.592065	0.59267	0.593905	0.59456	0.52865	0.5892	0.59223	0.59289	0.59448	0.59407	0.59305	0.59321	0.59267	0.59414	0.59279	0.59456	0.59252	0.59212	0.59398	0.59411	0.59138	0.59223	0.59131	0.59383	0.59339	0.5945	0.592	0.59224	0.59249	0.5941	0.59154	0.59297	0.59209	0.59104	0.59204
Ecoli-noise0.1-nodes100	0.005	5	0.51346	0.624455	0.62829	0.631535	0.63858	0.51346	0.63858	0.62588	0.6273	0.63121	0.62822	0.62535	0.63031	0.61549	0.63356	0.62829	0.62432	0.6335	0.63294	0.627	0.62962	0.63065	0.62037	0.62197	0.62813	0.62245	0.62158	0.63117	0.63243	0.63186	0.62983	0.62254	0.63221	0.63593	0.63022	0.62459
Ecoli-noise0.1-nodes150	0.005	5	0.59744	0.602735	0.60593	0.608935	0.62801	0.62801	0.61095	0.60531	0.60803	0.60781	0.59972	0.60668	0.60593	0.60864	0.59744	0.60724	0.60022	0.60499	0.59919	0.61338	0.59929	0.60315	0.60645	0.59988	0.60115	0.60496	0.61149	0.61125	0.60938	0.60552	0.60241	0.60306	0.60611	0.6116	0.60923	0.60535
Ecoli-noise0.1-nodes200	0.005	5	0.51238	0.617605	0.62004	0.62192	0.62848	0.51238	0.60623	0.61571	0.61634	0.61953	0.62184	0.62848	0.62137	0.62051	0.62334	0.62182	0.61533	0.61758	0.61953	0.61986	0.62416	0.62427	0.61763	0.62161	0.62004	0.61563	0.61868	0.6258	0.622	0.62679	0.61588	0.62029	0.61975	0.62084	0.61768	0.62486
Ecoli-noise0.5-nodes100	0.005	5	0.44296	0.47878	0.48094	0.483845	0.49095	0.44296	0.47546	0.482	0.4778	0.48526	0.48284	0.48428	0.47982	0.47178	0.47888	0.47986	0.47547	0.48094	0.47989	0.48268	0.4842	0.48387	0.47903	0.48883	0.48544	0.47275	0.48329	0.4784	0.48382	0.49095	0.4801	0.47961	0.48136	0.47868	0.48768	0.48146
Ecoli-noise0.5-nodes150	0.005	5	0.56181	0.625035	0.62758	0.63117	0.63667	0.56181	0.61914	0.6241	0.62803	0.63667	0.62977	0.62009	0.63047	0.63233	0.63412	0.62799	0.63061	0.63175	0.6318	0.62636	0.62905	0.62623	0.61761	0.62463	0.63173	0.63176	0.6233	0.62729	0.62758	0.63529	0.62749	0.62545	0.6305	0.62544	0.62558	0.624
Ecoli-noise0.5-nodes200	0.005	5	0.49106	0.54868	0.55152	0.556505	0.56279	0.49106	0.522	0.53765	0.54351	0.54266	0.54913	0.54503	0.54516	0.55	0.55627	0.55706	0.55361	0.54939	0.55026	0.55009	0.54851	0.55285	0.55152	0.55649	0.56279	0.55652	0.55667	0.55497	0.54885	0.55294	0.54938	0.5588	0.56095	0.56018	0.55939	0.55386
Yeast-noise0.0-nodes100	0.005	5	0.81226	0.85825	0.85952	0.861545	0.8687	0.81226	0.8687	0.86403	0.86295	0.86251	0.86326	0.85815	0.85959	0.86236	0.85607	0.86149	0.85474	0.86228	0.86127	0.85909	0.85616	0.85835	0.86083	0.86039	0.8598	0.85371	0.85897	0.86045	0.85937	0.85913	0.85952	0.85683	0.85849	0.85274	0.8616	0.85851
Yeast-noise0.0-nodes150	0.005	5	0.80778	0.867285	0.87022	0.872805	0.88102	0.80778	0.88102	0.88064	0.87608	0.87534	0.87127	0.8721	0.87358	0.86845	0.87066	0.87349	0.86676	0.87104	0.86715	0.87102	0.86896	0.86813	0.87137	0.87516	0.865	0.87022	0.86742	0.86964	0.86771	0.86651	0.86591	0.862	0.87641	0.87212	0.86441	0.86801
Yeast-noise0.0-nodes200	0.005	5	0.66873	0.87432	0.87487	0.875455	0.87633	0.66873	0.8549	0.87525	0.87633	0.87622	0.87573	0.87586	0.87575	0.87449	0.8758	0.8747	0.87487	0.87371	0.87443	0.87532	0.87502	0.87434	0.8743	0.87629	0.87315	0.87505	0.87413	0.87465	0.87442	0.87484	0.87385	0.87412	0.87559	0.87491	0.87523	0.87529
Yeast-noise0.1-nodes100	0.005	5	0.78116	0.876265	0.87804	0.879135	0.88204	0.78116	0.87349	0.87568	0.88174	0.88204	0.87893	0.8761	0.87742	0.87872	0.85987	0.87883	0.86784	0.88035	0.87707	0.8787	0.87874	0.87315	0.87441	0.87993	0.87809	0.87795	0.87804	0.88038	0.87809	0.88143	0.87643	0.87787	0.87989	0.87798	0.87934	0.87658
Yeast-noise0.1-nodes150	0.005	5	0.76564	0.87062	0.87369	0.875385	0.88084	0.76564	0.86682	0.86251	0.87336	0.87224	0.86793	0.87351	0.87058	0.88009	0.87514	0.87369	0.87438	0.87504	0.87354	0.87242	0.87604	0.86593	0.87737	0.8674	0.87292	0.87066	0.8784	0.86955	0.87763	0.87562	0.88084	0.87506	0.87562	0.87515	0.87427	0.87498
Yeast-noise0.1-nodes200	0.005	5	0.65214	0.78935	0.79229	0.795735	0.79923	0.65214	0.77559	0.78706	0.79044	0.7948	0.78934	0.79751	0.7946	0.79394	0.78742	0.78936	0.79054	0.78779	0.79189	0.792	0.79645	0.79017	0.78562	0.79346	0.79506	0.79229	0.78561	0.79923	0.79535	0.79684	0.79808	0.79671	0.79687	0.79564	0.79225	0.79583
Yeast-noise0.5-nodes100	0.005	5	0.61438	0.791805	0.79578	0.800405	0.80359	0.61438	0.72414	0.77682	0.78332	0.7858	0.79216	0.79604	0.78807	0.80191	0.78175	0.80072	0.80208	0.79886	0.79692	0.79367	0.79145	0.80054	0.80027	0.7966	0.79484	0.79327	0.79578	0.79718	0.79347	0.80359	0.79803	0.79253	0.79311	0.80149	0.80245	0.80197
Yeast-noise0.5-nodes150	0.005	5	0.60168	0.783205	0.78538	0.78661	0.78948	0.60168	0.7608	0.77556	0.7881	0.78342	0.78657	0.78118	0.78419	0.78538	0.78718	0.78236	0.78117	0.7834	0.78632	0.78704	0.77979	0.78583	0.78607	0.78869	0.7846	0.78342	0.78301	0.78658	0.78513	0.78763	0.7859	0.78664	0.78788	0.78948	0.78399	0.78622
Yeast-noise0.5-nodes200	0.005	5	0.58712	0.702985	0.70539	0.70869	0.71232	0.58712	0.67492	0.68919	0.69605	0.69454	0.70164	0.70324	0.70432	0.70745	0.70273	0.70874	0.70422	0.70725	0.70539	0.70402	0.70847	0.70688	0.70415	0.70867	0.71023	0.71083	0.70494	0.71039	0.70992	0.70636	0.70244	0.70871	0.71175	0.70527	0.71232	0.70667
D5_InSilico	0.005	5	0.817	0.826435	0.832265	0.833122	0.83424	0.817	0.8245	0.83424	0.8334	0.83229	0.83224
D5_EColi	0.005	5	0.7085	0.70904	0.71027	0.714575	0.72084	0.70883	0.72084	0.71581	0.70967	0.71087	0.7085
D5_Yeast	0.005	5	0.53632	0.542825	0.543755	0.543845	0.54479	0.54387	0.54374	0.54377	0.54479	0.53632	0.54252
Ecoli-noise0.0-nodes100	0.01	1	0.45915	0.4727	0.47794	0.480605	0.50767	0.50767	0.48041	0.48374	0.47844	0.47982	0.46729	0.4739	0.45915	0.47769	0.48439	0.46903	0.47777	0.48543	0.46956	0.4828	0.47794	0.48416	0.47829	0.47819	0.47332	0.47976	0.4808	0.48442	0.4729	0.4725	0.47894	0.46445	0.4612	0.4756	0.47692	0.46662
Ecoli-noise0.0-nodes150	0.01	1	0.63821	0.64615	0.65002	0.655045	0.6591	0.65002	0.65554	0.64149	0.65271	0.65626	0.64505	0.65752	0.64356	0.64781	0.651	0.65395	0.64932	0.64938	0.64889	0.64251	0.65336	0.65455	0.64892	0.64786	0.65799	0.64367	0.64725	0.6591	0.64225	0.65635	0.63897	0.65142	0.63821	0.6557	0.6543	0.65879
Ecoli-noise0.0-nodes200	0.01	1	0.52865	0.5494	0.55291	0.556225	0.57006	0.52865	0.54652	0.55291	0.54246	0.55255	0.55098	0.54763	0.55973	0.55491	0.57006	0.55709	0.56453	0.55243	0.56103	0.54436	0.5538	0.55536	0.54998	0.55981	0.55725	0.55365	0.55209	0.5497	0.55507	0.5491	0.55017	0.55404	0.55414	0.55918	0.5365	0.54496
Ecoli-noise0.1-nodes100	0.01	1	0.51346	0.54368	0.55425	0.55912	0.56952	0.51346	0.54055	0.53716	0.55381	0.55917	0.54358	0.55625	0.55425	0.55346	0.55139	0.55472	0.53673	0.56091	0.53711	0.55922	0.54378	0.54911	0.54158	0.55907	0.55984	0.55401	0.56952	0.55694	0.56792	0.55602	0.56297	0.54984	0.53501	0.55596	0.56499	0.55763
Ecoli-noise0.1-nodes150	0.01	1	0.62801	0.65426	0.65896	0.665535	0.67603	0.62801	0.67369	0.66204	0.64785	0.66581	0.66702	0.66614	0.6574	0.65878	0.66077	0.66739	0.65525	0.65871	0.64858	0.65318	0.65896	0.66289	0.65933	0.65426	0.66437	0.6639	0.65426	0.67301	0.66964	0.65479	0.66526	0.65708	0.65216	0.65397	0.6472	0.67603
Ecoli-noise0.1-nodes200	0.01	1	0.49452	0.50324	0.50714	0.511935	0.51602	0.51238	0.502	0.51206	0.50698	0.49452	0.50116	0.50557	0.50058	0.50231	0.50217	0.51063	0.51329	0.50714	0.50667	0.49987	0.51602	0.50326	0.50538	0.51181	0.50459	0.51118	0.51167	0.51599	0.5099	0.5133	0.50322	0.51374	0.51167	0.50654	0.50895	0.51253
Ecoli-noise0.5-nodes100	0.01	1	0.43614	0.445455	0.44839	0.45186	0.45823	0.44296	0.4454	0.43614	0.44218	0.45317	0.44513	0.45485	0.4526	0.45487	0.45242	0.45047	0.44162	0.44679	0.4494	0.45342	0.44602	0.44726	0.45126	0.44926	0.45635	0.44761	0.44578	0.44137	0.45083	0.44551	0.44854	0.45823	0.44443	0.44839	0.4513	0.44835
Ecoli-noise0.5-nodes150	0.01	1	0.55692	0.569335	0.57314	0.57664	0.58143	0.56181	0.57656	0.55692	0.57257	0.57639	0.57055	0.56318	0.57813	0.57517	0.57269	0.57583	0.56648	0.56926	0.57469	0.57749	0.56863	0.57314	0.5778	0.5721	0.57545	0.56279	0.57789	0.58106	0.57332	0.57672	0.56941	0.57017	0.58143	0.56748	0.57951	0.57203
Ecoli-noise0.5-nodes200	0.01	1	0.49106	0.50404	0.50705	0.50994	0.5144	0.49106	0.51273	0.51237	0.50889	0.51163	0.50728	0.50343	0.50545	0.50384	0.50405	0.50946	0.50489	0.50614	0.50403	0.51202	0.51042	0.5019	0.50692	0.51233	0.50705	0.50267	0.50237	0.5144	0.50881	0.50888	0.50775	0.50654	0.50826	0.5016	0.50666	0.5144
Yeast-noise0.0-nodes100	0.01	1	0.77858	0.796195	0.80142	0.80582	0.81226	0.81226	0.80559	0.79627	0.77858	0.81005	0.81068	0.80038	0.80012	0.80358	0.80236	0.80605	0.79866	0.8031	0.81024	0.79583	0.80029	0.79524	0.79116	0.79857	0.79338	0.80362	0.80984	0.78617	0.80805	0.79612	0.80443	0.79743	0.78446	0.80671	0.8027	0.80142
Yeast-noise0.0-nodes150	0.01	1	0.80778	0.888525	0.8919	0.8945	0.89878	0.80778	0.89878	0.89189	0.88876	0.89	0.89261	0.89271	0.88502	0.89493	0.88272	0.8919	0.88643	0.87913	0.88927	0.89207	0.89608	0.88829	0.8936	0.8896	0.89205	0.89394	0.87887	0.89765	0.895	0.89016	0.89012	0.89713	0.89585	0.88608	0.89407	0.89666
Yeast-noise0.0-nodes200	0.01	1	0.65233	0.65469	0.65693	0.659305	0.66873	0.66873	0.65957	0.66126	0.65233	0.6535	0.66113	0.66042	0.66037	0.66276	0.65807	0.65745	0.65487	0.65451	0.65738	0.65755	0.65431	0.65864	0.65603	0.65532	0.65417	0.65436	0.65936	0.65584	0.65693	0.65838	0.65658	0.65424	0.65306	0.65547	0.65502	0.65925
Yeast-noise0.1-nodes100	0.01	1	0.74937	0.76127	0.76801	0.772315	0.78116	0.78116	0.77111	0.77653	0.76004	0.76993	0.77352	0.75462	0.75305	0.75931	0.75297	0.74937	0.76851	0.76416	0.76473	0.77765	0.77415	0.77555	0.76814	0.77356	0.76625	0.76101	0.76767	0.77045	0.76153	0.77087	0.77047	0.77665	0.76447	0.76236	0.75987	0.76801
Yeast-noise0.1-nodes150	0.01	1	0.76564	0.85497	0.85688	0.861435	0.87513	0.76564	0.8615	0.85596	0.85688	0.84523	0.85509	0.85605	0.86128	0.85516	0.85736	0.86261	0.87513	0.86143	0.85442	0.86183	0.85987	0.86586	0.85185	0.85527	0.85031	0.84487	0.85964	0.86144	0.85562	0.85743	0.85869	0.87012	0.85538	0.87219	0.84307	0.85485
Yeast-noise0.1-nodes200	0.01	1	0.65214	0.679925	0.6819	0.683895	0.68912	0.65214	0.68706	0.67659	0.67887	0.68021	0.6827	0.68797	0.68319	0.67723	0.68293	0.68426	0.68912	0.68388	0.68197	0.6819	0.68187	0.67404	0.68184	0.68186	0.67872	0.68125	0.67951	0.68705	0.68408	0.68301	0.68348	0.68018	0.67967	0.68834	0.68391	0.68101
Yeast-noise0.5-nodes100	0.01	1	0.60394	0.617595	0.62097	0.62491	0.6279	0.61438	0.62072	0.62512	0.62186	0.62473	0.62404	0.62509	0.61017	0.60394	0.62128	0.62606	0.61631	0.62454	0.61493	0.61877	0.62559	0.61854	0.62058	0.6264	0.62664	0.61768	0.61544	0.61887	0.61718	0.62238	0.6279	0.62097	0.62313	0.61751	0.62038	0.62698
Yeast-noise0.5-nodes150	0.01	1	0.60168	0.62858	0.63552	0.63761	0.6473	0.60168	0.6473	0.63246	0.63012	0.63712	0.62386	0.62649	0.63643	0.63948	0.61459	0.62355	0.6425	0.6385	0.63455	0.64001	0.63552	0.6392	0.63696	0.63111	0.63261	0.63671	0.6381	0.62559	0.62618	0.63531	0.63688	0.64046	0.63455	0.62704	0.63685	0.63605
Yeast-noise0.5-nodes200	0.01	1	0.58712	0.59428	0.59797	0.599755	0.60602	0.58712	0.59429	0.60219	0.59884	0.60157	0.5884	0.59955	0.60602	0.60227	0.598	0.59914	0.59582	0.59427	0.59996	0.59426	0.59378	0.59068	0.59634	0.59797	0.59796	0.59908	0.59267	0.60253	0.60049	0.59913	0.58722	0.59797	0.59933	0.60455	0.59432	0.59715
D5_InSilico	0.01	1	0.80675	0.807347	0.80762	0.808102	0.817	0.817	0.80675	0.80737	0.80787	0.80734	0.80818
D5_EColi	0.01	1	0.70851	0.708555	0.70859	0.708625	0.70883	0.70883	0.70857	0.70855	0.70851	0.70861	0.70863
D5_Yeast	0.01	1	0.53629	0.536295	0.536315	0.53632	0.53632	0.53632	0.53632	0.53629	0.53632	0.53631	0.53629
Ecoli-noise0.0-nodes100	0.01	2	0.42981	0.55574	0.55737	0.55836	0.56849	0.50767	0.42981	0.54383	0.56849	0.53791	0.54414	0.56236	0.55598	0.55864	0.55805	0.55362	0.56013	0.56449	0.55615	0.56109	0.55782	0.55728	0.5584	0.55821	0.55832	0.55809	0.55482	0.5555	0.55806	0.55663	0.55679	0.55632	0.55737	0.55754	0.55962	0.5566
Ecoli-noise0.0-nodes150	0.01	2	0.60057	0.604285	0.60482	0.605085	0.65002	0.65002	0.61333	0.60057	0.6042	0.60515	0.60449	0.60476	0.60485	0.60437	0.60509	0.60515	0.60367	0.60543	0.605	0.60482	0.60346	0.60485	0.60483	0.60412	0.60496	0.60452	0.6049	0.60475	0.60389	0.60473	0.60474	0.60537	0.60344	0.60537	0.60409	0.60508
Ecoli-noise0.0-nodes200	0.01	2	0.52865	0.562555	0.56356	0.564685	0.56724	0.52865	0.55443	0.55383	0.56724	0.56261	0.56527	0.56452	0.56607	0.56368	0.56356	0.56183	0.56353	0.5587	0.5652	0.56518	0.56442	0.56329	0.56438	0.56468	0.56218	0.56332	0.56298	0.56417	0.56543	0.56124	0.56469	0.56385	0.56479	0.56347	0.56282	0.5625
Ecoli-noise0.1-nodes100	0.01	2	0.51346	0.581905	0.58258	0.58324	0.60439	0.51346	0.60439	0.57961	0.58475	0.58184	0.58258	0.58221	0.58197	0.58255	0.58297	0.58124	0.58274	0.58353	0.58111	0.58198	0.5823	0.58324	0.58248	0.58273	0.58278	0.58297	0.57872	0.5844	0.58382	0.58357	0.58347	0.5814	0.58232	0.58324	0.58279	0.58182
Ecoli-noise0.1-nodes150	0.01	2	0.61243	0.62962	0.6308	0.631555	0.63349	0.62801	0.61243	0.61587	0.63051	0.6301	0.63202	0.6314	0.63268	0.62875	0.63181	0.6308	0.63131	0.62767	0.63047	0.6312	0.62978	0.63154	0.63157	0.63043	0.63258	0.62759	0.6308	0.63029	0.62946	0.6321	0.63111	0.63349	0.6288	0.63255	0.63096	0.63021
Ecoli-noise0.1-nodes200	0.01	2	0.51238	0.573055	0.57421	0.575435	0.57717	0.51238	0.56309	0.56625	0.5729	0.57414	0.5755	0.57101	0.57462	0.57388	0.57615	0.57124	0.57583	0.57421	0.57401	0.57443	0.57571	0.57327	0.57668	0.57533	0.57409	0.57373	0.57321	0.57574	0.57474	0.57276	0.57182	0.57537	0.57717	0.57441	0.57602	0.57421
Ecoli-noise0.5-nodes100	0.01	2	0.44296	0.49817	0.49817	0.49817	0.49817	0.44296	0.48465	0.49817	0.49817	0.49817	0.49817	0.49817	0.49817	0.49817	0.49817	0.49817	0.49817	0.49817	0.49817	0.49817	0.49817	0.49817	0.49817	0.49817	0.49817	0.49817	0.49817	0.49817	0.49817	0.49817	0.49817	0.49817	0.49817	0.49817	0.49817	0.49817
Ecoli-noise0.5-nodes150	0.01	2	0.56181	0.60146	0.60223	0.602475	0.60954	0.56181	0.60954	0.59283	0.60284	0.60179	0.60124	0.60243	0.60206	0.60033	0.60392	0.60365	0.60223	0.60164	0.60108	0.60234	0.60157	0.60236	0.60225	0.60038	0.60144	0.60227	0.60225	0.603	0.60042	0.60148	0.60278	0.60283	0.60229	0.60252	0.60202	0.60174
Ecoli-noise0.5-nodes200	0.01	2	0.41964	0.423895	0.42416	0.424445	0.49106	0.49106	0.43175	0.41964	0.42342	0.42385	0.42339	0.42411	0.4243	0.42441	0.42407	0.42413	0.42352	0.42448	0.42224	0.42409	0.42394	0.42423	0.42416	0.42394	0.424	0.42431	0.42448	0.42441	0.42378	0.42487	0.42435	0.42257	0.42476	0.42456	0.42421	0.42472
Yeast-noise0.0-nodes100	0.01	2	0.81226	0.851245	0.85148	0.851745	0.88971	0.81226	0.88971	0.86627	0.85081	0.85141	0.85155	0.8515	0.85146	0.85138	0.85164	0.85119	0.85178	0.85147	0.85183	0.85147	0.85094	0.85092	0.85184	0.85164	0.85182	0.85143	0.84966	0.85148	0.85211	0.85152	0.8507	0.85171	0.85159	0.85121	0.85128	0.85212
Yeast-noise0.0-nodes150	0.01	2	0.80778	0.838225	0.83895	0.83981	0.85403	0.80778	0.85403	0.84007	0.83883	0.83873	0.84097	0.83861	0.83961	0.83983	0.83895	0.83986	0.83876	0.83989	0.83918	0.83897	0.83864	0.83855	0.83721	0.83411	0.84024	0.83794	0.83629	0.84127	0.83979	0.83905	0.83722	0.83818	0.83814	0.83827	0.83945	0.83919
Yeast-noise0.0-nodes200	0.01	2	0.66873	0.819435	0.8207	0.821435	0.83613	0.66873	0.83613	0.8195	0.82219	0.81951	0.82114	0.82047	0.8192	0.81865	0.81937	0.82077	0.8202	0.82152	0.82195	0.82242	0.81805	0.82271	0.82024	0.82108	0.82173	0.82009	0.8204	0.81931	0.82104	0.821	0.82135	0.8207	0.81816	0.82155	0.81739	0.8207
Yeast-noise0.1-nodes100	0.01	2	0.78116	0.85639	0.85698	0.85761	0.87647	0.78116	0.87647	0.8588	0.85591	0.85668	0.85671	0.85612	0.85784	0.8563	0.85705	0.85666	0.85779	0.85713	0.85724	0.85442	0.85644	0.85823	0.85642	0.85758	0.85702	0.85799	0.85767	0.85764	0.85576	0.85622	0.85744	0.85731	0.85698	0.85686	0.85678	0.85636
Yeast-noise0.1-nodes150	0.01	2	0.76564	0.855255	0.85674	0.85913	0.86094	0.76564	0.85115	0.84716	0.85481	0.85918	0.85858	0.85969	0.8557	0.85646	0.86094	0.85642	0.8566	0.85633	0.85674	0.85908	0.85765	0.85452	0.85954	0.85597	0.85382	0.86074	0.8594	0.85774	0.85425	0.85405	0.85595	0.86032	0.85677	0.8587	0.85938	0.85803
Yeast-noise0.1-nodes200	0.01	2	0.65214	0.828455	0.82874	0.82926	0.84293	0.65214	0.84293	0.82649	0.82776	0.82866	0.82805	0.82917	0.82927	0.82893	0.82896	0.82924	0.82925	0.82786	0.82876	0.83002	0.82706	0.8294	0.82861	0.82962	0.8291	0.8299	0.82874	0.82938	0.82817	0.82872	0.82849	0.82842	0.82864	0.82866	0.82928	0.82851
Yeast-noise0.5-nodes100	0.01	2	0.23448	0.23689	0.23742	0.23787	0.61438	0.61438	0.33625	0.24936	0.23778	0.23742	0.23843	0.23628	0.23648	0.23657	0.23774	0.23573	0.23796	0.23692	0.23943	0.23856	0.23659	0.23739	0.23715	0.23733	0.23775	0.23677	0.23746	0.23688	0.23716	0.23838	0.23716	0.23759	0.23767	0.2369	0.23448	0.2376
Yeast-noise0.5-nodes150	0.01	2	0.60168	0.83853	0.83919	0.839475	0.84006	0.60168	0.82518	0.83774	0.83961	0.83923	0.84006	0.83892	0.83993	0.83938	0.83654	0.83889	0.83862	0.83919	0.83946	0.83951	0.83962	0.83616	0.83844	0.83937	0.83949	0.8392	0.83882	0.83942	0.83801	0.83815	0.83953	0.8387	0.83905	0.83992	0.83917	0.83941
Yeast-noise0.5-nodes200	0.01	2	0.31606	0.317155	0.31738	0.317745	0.58712	0.58712	0.44312	0.31873	0.31816	0.31708	0.31738	0.31714	0.31735	0.31802	0.31703	0.31736	0.31727	0.31606	0.31721	0.31766	0.31741	0.31699	0.31751	0.31754	0.31693	0.31834	0.31737	0.31701	0.31697	0.31806	0.31731	0.31783	0.31748	0.31717	0.31753	0.31749
D5_InSilico	0.01	2	0.80546	0.808205	0.80963	0.811685	0.817	0.817	0.80775	0.80969	0.81235	0.80957	0.80546
D5_EColi	0.01	2	0.70883	0.716452	0.72582	0.72768	0.72846	0.70883	0.71365	0.72798	0.72846	0.72678	0.72486
D5_Yeast	0.01	2	0.53375	0.537335	0.54048	0.54097	0.54191	0.53632	0.53375	0.54191	0.5411	0.54038	0.54058
Ecoli-noise0.0-nodes100	0.01	3	0.47502	0.559255	0.56565	0.570685	0.57974	0.50767	0.47502	0.55443	0.56505	0.57549	0.57208	0.56775	0.57031	0.57746	0.56882	0.5598	0.56411	0.57174	0.56565	0.57974	0.57603	0.57124	0.56535	0.55701	0.56906	0.5684	0.55772	0.55959	0.56292	0.56108	0.57091	0.57046	0.56637	0.55892	0.55315	0.55793
Ecoli-noise0.0-nodes150	0.01	3	0.61652	0.639595	0.64074	0.641385	0.65002	0.65002	0.63494	0.61652	0.62244	0.62837	0.63713	0.6413	0.64034	0.63903	0.6403	0.64166	0.63988	0.64195	0.64074	0.6416	0.64231	0.6396	0.64036	0.63959	0.64259	0.64081	0.64315	0.64063	0.64099	0.64066	0.64111	0.64091	0.64108	0.64147	0.63929	0.64074
Ecoli-noise0.0-nodes200	0.01	3	0.52865	0.568035	0.56969	0.570895	0.57274	0.52865	0.55637	0.56904	0.56535	0.56842	0.56663	0.5652	0.56714	0.56672	0.5684	0.56767	0.56957	0.56908	0.5714	0.57177	0.56969	0.56946	0.57034	0.56992	0.56993	0.57031	0.57148	0.57003	0.56912	0.57165	0.57274	0.57171	0.56983	0.57068	0.57111	0.57169
Ecoli-noise0.1-nodes100	0.01	3	0.51346	0.607495	0.61136	0.616835	0.62825	0.51346	0.61594	0.58135	0.59948	0.61499	0.62068	0.60839	0.61199	0.60786	0.61136	0.61542	0.61095	0.61854	0.61764	0.60846	0.61603	0.60713	0.60696	0.61026	0.59811	0.60081	0.60403	0.60894	0.60878	0.61599	0.62585	0.61253	0.62242	0.62825	0.62402	0.62527
Ecoli-noise0.1-nodes150	0.01	3	0.59192	0.604435	0.60713	0.609665	0.63706	0.62801	0.63706	0.62641	0.60614	0.60773	0.60733	0.60713	0.61686	0.60407	0.61071	0.59638	0.60617	0.5965	0.59499	0.59963	0.5955	0.59192	0.60594	0.60593	0.61045	0.61011	0.6048	0.60709	0.60978	0.6067	0.60717	0.60955	0.60063	0.60846	0.6091	0.60955
Ecoli-noise0.1-nodes200	0.01	3	0.51238	0.55838	0.56089	0.564235	0.57283	0.51238	0.53615	0.53393	0.56464	0.5679	0.56979	0.57283	0.56026	0.55885	0.56387	0.56419	0.56258	0.56428	0.56536	0.56254	0.56163	0.56576	0.55931	0.55648	0.56023	0.56396	0.56089	0.55879	0.55733	0.56586	0.56065	0.55703	0.56063	0.56108	0.55797	0.55631
Ecoli-noise0.5-nodes100	0.01	3	0.44296	0.467915	0.47095	0.474605	0.48656	0.44296	0.4847	0.48656	0.47035	0.47055	0.47745	0.47621	0.47457	0.46849	0.46693	0.47544	0.47515	0.46389	0.46926	0.46695	0.46734	0.47095	0.46087	0.45966	0.46933	0.47198	0.47311	0.45842	0.4719	0.47002	0.47707	0.46942	0.47149	0.47464	0.47369	0.47375
Ecoli-noise0.5-nodes150	0.01	3	0.56181	0.61347	0.61583	0.61735	0.62398	0.56181	0.58638	0.58362	0.60088	0.60299	0.60926	0.61583	0.61478	0.61692	0.61603	0.61668	0.61697	0.61773	0.61557	0.61816	0.62398	0.61997	0.61934	0.61685	0.6195	0.61812	0.61411	0.61509	0.61634	0.61283	0.62197	0.61504	0.61087	0.61665	0.61461	0.6148
Ecoli-noise0.5-nodes200	0.01	3	0.4395	0.444175	0.448	0.459005	0.50751	0.49106	0.50751	0.48545	0.4834	0.47269	0.47357	0.46207	0.45934	0.45492	0.45867	0.45321	0.45279	0.448	0.44977	0.44908	0.44468	0.45365	0.44324	0.44697	0.44596	0.44303	0.44378	0.44467	0.44703	0.44457	0.44051	0.44461	0.44339	0.44094	0.4422	0.4395
Yeast-noise0.0-nodes100	0.01	3	0.81226	0.86684	0.86783	0.868345	0.8805	0.81226	0.8805	0.87514	0.87183	0.86844	0.86781	0.86365	0.86454	0.86686	0.86767	0.86733	0.86682	0.86798	0.8652	0.86795	0.8676	0.86795	0.86848	0.86791	0.86268	0.86783	0.86581	0.86836	0.8678	0.86818	0.86729	0.86858	0.86659	0.86803	0.86833	0.86848
Yeast-noise0.0-nodes150	0.01	3	0.80778	0.87526	0.87667	0.877175	0.88589	0.80778	0.88589	0.8826	0.87494	0.87378	0.87739	0.87489	0.87294	0.87671	0.87676	0.8771	0.87253	0.87693	0.87484	0.87653	0.87667	0.8758	0.87668	0.87746	0.87752	0.87725	0.87558	0.87653	0.87164	0.87624	0.87758	0.87638	0.87607	0.87691	0.87709	0.87743
Yeast-noise0.0-nodes200	0.01	3	0.66873	0.85844	0.85925	0.860695	0.86226	0.66873	0.8316	0.85819	0.86226	0.85939	0.85987	0.85801	0.8611	0.86	0.85762	0.85836	0.85885	0.86134	0.85925	0.8586	0.85855	0.85628	0.85975	0.85919	0.85903	0.86101	0.8607	0.86153	0.86144	0.86004	0.85995	0.86161	0.85733	0.85852	0.86069	0.85915
Yeast-noise0.1-nodes100	0.01	3	0.69811	0.70739	0.72522	0.764035	0.81742	0.78116	0.81742	0.80793	0.79904	0.78983	0.77204	0.77507	0.76636	0.75372	0.76171	0.74095	0.73087	0.73459	0.74282	0.73082	0.71639	0.71363	0.71615	0.72213	0.71598	0.72522	0.71076	0.70443	0.70639	0.70509	0.69924	0.7013	0.69811	0.70839	0.70456	0.70455
Yeast-noise0.1-nodes150	0.01	3	0.76564	0.83921	0.84655	0.850475	0.86299	0.76564	0.83582	0.82511	0.83169	0.8491	0.85469	0.84557	0.84995	0.85743	0.85449	0.85648	0.85548	0.85409	0.84324	0.85049	0.86299	0.84024	0.84994	0.84787	0.85046	0.84828	0.84528	0.84873	0.84153	0.84655	0.84454	0.84491	0.83725	0.83742	0.83818	0.83751
Yeast-noise0.1-nodes200	0.01	3	0.65214	0.826345	0.83125	0.83281	0.83749	0.65214	0.72477	0.7116	0.7812	0.81283	0.81937	0.82427	0.83545	0.83166	0.83619	0.83229	0.83193	0.83067	0.83238	0.83749	0.82633	0.83122	0.83303	0.83423	0.8328	0.82899	0.83442	0.8334	0.83161	0.83125	0.82932	0.83252	0.83282	0.83101	0.8309	0.82636
Yeast-noise0.5-nodes100	0.01	3	0.59805	0.61156	0.61624	0.623735	0.6858	0.61438	0.65812	0.6858	0.67454	0.64776	0.63918	0.62441	0.6197	0.62306	0.62779	0.61848	0.61689	0.62663	0.61395	0.62078	0.61624	0.61362	0.61564	0.62068	0.61315	0.61534	0.61145	0.60822	0.61661	0.60509	0.59805	0.61167	0.61118	0.60909	0.6041	0.61001
Yeast-noise0.5-nodes150	0.01	3	0.60168	0.803395	0.81032	0.812305	0.81806	0.60168	0.70352	0.75891	0.79039	0.80188	0.80023	0.80041	0.80304	0.80375	0.80781	0.80697	0.81172	0.80918	0.81032	0.81392	0.81074	0.81049	0.81029	0.8118	0.81206	0.81235	0.81372	0.80949	0.81226	0.80999	0.81154	0.81563	0.81299	0.81481	0.81536	0.81806
Yeast-noise0.5-nodes200	0.01	3	0.58712	0.736855	0.75469	0.761305	0.76342	0.58712	0.65153	0.65568	0.69455	0.71571	0.72389	0.72925	0.73134	0.74623	0.74237	0.74871	0.75054	0.75317	0.75413	0.75358	0.75945	0.75469	0.75674	0.75991	0.75969	0.76169	0.75947	0.76201	0.76171	0.76286	0.76063	0.7612	0.76246	0.76342	0.76141	0.76161
D5_InSilico	0.01	3	0.817	0.826075	0.828045	0.828665	0.82926	0.817	0.82868	0.82862	0.82926	0.82747	0.82561
D5_EColi	0.01	3	0.70883	0.716893	0.72763	0.72846	0.72905	0.70883	0.7134	0.72905	0.72789	0.72865	0.72737
D5_Yeast	0.01	3	0.53632	0.543667	0.5444	0.544885	0.54507	0.53632	0.54396	0.54357	0.5449	0.54484	0.54507
Ecoli-noise0.0-nodes100	0.01	4	0.50767	0.589675	0.59272	0.595125	0.60163	0.50767	0.57182	0.57916	0.57938	0.59031	0.59027	0.59272	0.58993	0.59548	0.58689	0.5946	0.59364	0.59097	0.59447	0.59564	0.58861	0.59852	0.5902	0.59415	0.60163	0.59099	0.5946	0.58957	0.59283	0.58978	0.58201	0.5949	0.59721	0.59608	0.59535	0.5956
Ecoli-noise0.0-nodes150	0.01	4	0.65002	0.66658	0.6731	0.67548	0.67795	0.65002	0.6643	0.66125	0.65785	0.66768	0.66596	0.6672	0.66538	0.66454	0.6695	0.67572	0.6745	0.67639	0.6731	0.6752	0.67167	0.67516	0.67154	0.67582	0.66469	0.67389	0.67259	0.67524	0.67795	0.67791	0.67435	0.6771	0.67698	0.67627	0.67456	0.67146
Ecoli-noise0.0-nodes200	0.01	4	0.52865	0.565495	0.56634	0.56752	0.56886	0.52865	0.56436	0.56423	0.56828	0.56548	0.56752	0.56755	0.56747	0.56739	0.56619	0.56886	0.56556	0.56875	0.56803	0.56708	0.56484	0.56634	0.5654	0.56779	0.56697	0.56528	0.56581	0.56606	0.56551	0.56786	0.56583	0.56714	0.567	0.56752	0.56519	0.56626
Ecoli-noise0.1-nodes100	0.01	4	0.51346	0.608	0.61337	0.616105	0.61982	0.51346	0.59766	0.61803	0.61589	0.60714	0.61639	0.61594	0.61433	0.61642	0.61717	0.61627	0.61812	0.61982	0.60847	0.61353	0.61423	0.60623	0.61437	0.60839	0.60815	0.61515	0.60744	0.61244	0.61337	0.60632	0.60785	0.61126	0.60248	0.61652	0.61056	0.61336
Ecoli-noise0.1-nodes150	0.01	4	0.62662	0.631035	0.63301	0.63538	0.64225	0.62801	0.63042	0.64225	0.63399	0.63461	0.63615	0.63257	0.63866	0.63378	0.6284	0.63661	0.63646	0.63643	0.63194	0.63301	0.63153	0.62662	0.63764	0.63314	0.63266	0.63325	0.63034	0.63054	0.63396	0.6342	0.63168	0.63	0.63265	0.63618	0.63212	0.62835
Ecoli-noise0.1-nodes200	0.01	4	0.51238	0.593805	0.5963	0.597755	0.60203	0.51238	0.59462	0.60203	0.6015	0.59696	0.59736	0.60023	0.59835	0.5963	0.59779	0.59248	0.59452	0.59224	0.59495	0.59889	0.60101	0.5936	0.59262	0.59772	0.59401	0.59609	0.59768	0.59404	0.59826	0.59314	0.59721	0.5968	0.59484	0.59757	0.59261	0.5901
Ecoli-noise0.5-nodes100	0.01	4	0.44296	0.49701	0.50234	0.506515	0.51252	0.44296	0.47785	0.49383	0.49492	0.49021	0.50444	0.49483	0.5025	0.49943	0.50018	0.50293	0.50651	0.49678	0.50568	0.49881	0.49749	0.50745	0.51211	0.50316	0.50925	0.4983	0.498	0.50234	0.50554	0.49564	0.51092	0.49724	0.50792	0.51252	0.50652	0.50881
Ecoli-noise0.5-nodes150	0.01	4	0.56181	0.615155	0.61891	0.620445	0.62597	0.56181	0.58937	0.61059	0.60216	0.61904	0.61055	0.61891	0.61469	0.61617	0.61279	0.61488	0.61674	0.6214	0.62037	0.62217	0.61683	0.61671	0.61981	0.62386	0.61954	0.62049	0.61543	0.6204	0.61913	0.62367	0.62597	0.62296	0.61858	0.61754	0.62178	0.6192
Ecoli-noise0.5-nodes200	0.01	4	0.4481	0.459195	0.46349	0.46986	0.49881	0.49106	0.49881	0.48434	0.47781	0.4683	0.46965	0.47007	0.46479	0.47092	0.475	0.46806	0.46043	0.46108	0.4648	0.45621	0.46349	0.47064	0.46128	0.463	0.46501	0.46212	0.46412	0.45328	0.45264	0.46169	0.4559	0.45969	0.4587	0.45297	0.4481	0.45088
Yeast-noise0.0-nodes100	0.01	4	0.81226	0.87298	0.87459	0.87542	0.87957	0.81226	0.87595	0.87957	0.87696	0.87485	0.87429	0.87482	0.87461	0.87247	0.85833	0.87479	0.87368	0.87432	0.87349	0.87598	0.87418	0.87723	0.86845	0.87592	0.87492	0.87489	0.87371	0.87698	0.87364	0.8766	0.86973	0.87487	0.86696	0.87194	0.8683	0.87459
Yeast-noise0.0-nodes150	0.01	4	0.80778	0.8528	0.85765	0.859445	0.87316	0.80778	0.87316	0.87017	0.86422	0.86464	0.85934	0.86033	0.8529	0.85155	0.8603	0.85975	0.85851	0.85626	0.85805	0.85836	0.85339	0.8527	0.84593	0.85264	0.85916	0.85196	0.85256	0.85946	0.85057	0.85943	0.85596	0.85541	0.85765	0.85537	0.85938	0.85589
Yeast-noise0.0-nodes200	0.01	4	0.66873	0.850135	0.85099	0.852135	0.85315	0.66873	0.82138	0.84711	0.84835	0.84834	0.85009	0.85128	0.85099	0.85027	0.85073	0.8487	0.85041	0.85133	0.85215	0.85179	0.85018	0.84923	0.85081	0.85261	0.85223	0.85289	0.85117	0.85091	0.85039	0.85296	0.85212	0.85315	0.85178	0.85232	0.85161	0.85261
Yeast-noise0.1-nodes100	0.01	4	0.78116	0.885965	0.88957	0.89058	0.89274	0.78116	0.85722	0.88411	0.89243	0.8811	0.88817	0.88957	0.88556	0.88897	0.88878	0.89079	0.88703	0.88995	0.89111	0.88407	0.88961	0.89017	0.89069	0.88488	0.88637	0.89047	0.89105	0.88979	0.88853	0.89225	0.88728	0.89274	0.89195	0.89043	0.8817	0.89038
Yeast-noise0.1-nodes150	0.01	4	0.76564	0.86398	0.86611	0.868285	0.87209	0.76564	0.86855	0.86856	0.85951	0.87209	0.86919	0.86842	0.86629	0.86695	0.86611	0.86513	0.86785	0.8669	0.86293	0.87192	0.86712	0.86815	0.86318	0.85932	0.86549	0.86907	0.8657	0.86553	0.86536	0.8692	0.86435	0.86676	0.86448	0.86312	0.86029	0.86361
Yeast-noise0.1-nodes200	0.01	4	0.65214	0.78482	0.79225	0.794965	0.79732	0.65214	0.7562	0.77324	0.775	0.78293	0.78356	0.7847	0.78494	0.78305	0.78887	0.78855	0.78851	0.79227	0.79585	0.79225	0.79361	0.79659	0.79335	0.79558	0.79507	0.79577	0.7957	0.79732	0.794	0.79432	0.79486	0.79343	0.79117	0.79206	0.79209	0.79686
Yeast-noise0.5-nodes100	0.01	4	0.61438	0.68343	0.68577	0.695005	0.71798	0.61438	0.71798	0.71629	0.70831	0.70912	0.69465	0.70884	0.69317	0.70574	0.69633	0.68558	0.69536	0.69127	0.69102	0.6845	0.68451	0.68577	0.67806	0.69231	0.68341	0.68551	0.66898	0.68489	0.68331	0.68832	0.68335	0.68962	0.68482	0.681	0.68345	0.67923
Yeast-noise0.5-nodes150	0.01	4	0.60168	0.78198	0.78768	0.794425	0.7968	0.60168	0.7353	0.75007	0.76166	0.77105	0.77631	0.78517	0.78087	0.78127	0.78269	0.78427	0.78408	0.78364	0.78746	0.78561	0.78768	0.7892	0.79372	0.78899	0.79353	0.79407	0.7968	0.79505	0.79478	0.7957	0.79637	0.79139	0.79483	0.79532	0.79287	0.79546
Yeast-noise0.5-nodes200	0.01	4	0.58712	0.698285	0.70366	0.708905	0.7143	0.58712	0.65894	0.68532	0.68307	0.69204	0.69256	0.69634	0.69788	0.70095	0.70024	0.70117	0.69869	0.70102	0.70393	0.70175	0.70366	0.7019	0.70411	0.70448	0.70569	0.70659	0.70857	0.71068	0.70969	0.70924	0.71143	0.7143	0.70811	0.71081	0.71255	0.71188
D5_InSilico	0.01	4	0.817	0.829583	0.8298	0.831067	0.833	0.817	0.833	0.83146	0.82954	0.82971	0.82989
D5_EColi	0.01	4	0.70883	0.716692	0.72702	0.727703	0.72913	0.70883	0.71331	0.72913	0.72787	0.72684	0.7272
D5_Yeast	0.01	4	0.53632	0.5432	0.54341	0.544227	0.54465	0.53632	0.54335	0.54315	0.54448	0.54347	0.54465
Ecoli-noise0.0-nodes100	0.01	5	0.50767	0.595165	0.59866	0.60115	0.60876	0.50767	0.57916	0.59646	0.58484	0.59349	0.59939	0.60191	0.59921	0.59721	0.60876	0.59901	0.59429	0.59499	0.59866	0.60277	0.6003	0.59773	0.59862	0.60127	0.60048	0.60401	0.59618	0.60046	0.59517	0.60103	0.60374	0.6046	0.59516	0.60583	0.59389	0.5959
Ecoli-noise0.0-nodes150	0.01	5	0.65002	0.6819	0.68361	0.686165	0.68901	0.65002	0.67457	0.68623	0.68674	0.68814	0.68309	0.68013	0.68189	0.68361	0.68577	0.68489	0.68267	0.68462	0.68306	0.6801	0.6876	0.68401	0.68669	0.68051	0.6838	0.68707	0.68092	0.68288	0.67973	0.68791	0.68901	0.68191	0.6861	0.68244	0.68599	0.68353
Ecoli-noise0.0-nodes200	0.01	5	0.52865	0.581305	0.58219	0.58305	0.58451	0.52865	0.57918	0.58	0.57922	0.58327	0.58018	0.58282	0.58025	0.58308	0.5831	0.58201	0.58283	0.58365	0.58329	0.58245	0.58418	0.58183	0.58092	0.58184	0.58302	0.58199	0.58141	0.58229	0.58271	0.5812	0.58219	0.58199	0.58378	0.58218	0.58234	0.58451
Ecoli-noise0.1-nodes100	0.01	5	0.51346	0.61297	0.617	0.619945	0.62566	0.51346	0.60568	0.62566	0.61978	0.61711	0.62189	0.60855	0.62058	0.61791	0.61663	0.61442	0.61356	0.61588	0.61304	0.60657	0.60945	0.6129	0.62095	0.61279	0.61944	0.62148	0.61713	0.6242	0.617	0.62011	0.61852	0.62147	0.6134	0.60702	0.61446	0.61731
Ecoli-noise0.1-nodes150	0.01	5	0.61893	0.623825	0.626	0.627365	0.63565	0.62801	0.63565	0.63169	0.62469	0.61893	0.62496	0.62298	0.62359	0.62657	0.62654	0.62097	0.62367	0.62879	0.62583	0.6245	0.62601	0.62715	0.61964	0.626	0.62652	0.62677	0.62394	0.62976	0.62147	0.62715	0.62762	0.62783	0.62518	0.62758	0.62371	0.62553
Ecoli-noise0.1-nodes200	0.01	5	0.51238	0.597335	0.60047	0.60275	0.60798	0.51238	0.60569	0.59602	0.60075	0.59949	0.59275	0.60047	0.60261	0.60227	0.59832	0.5984	0.60161	0.59986	0.59446	0.59856	0.59994	0.59626	0.60178	0.6038	0.60446	0.60798	0.60511	0.59611	0.59635	0.59471	0.60267	0.60627	0.60002	0.60402	0.60278	0.60272
Ecoli-noise0.5-nodes100	0.01	5	0.44296	0.472555	0.47912	0.482235	0.48924	0.44296	0.4436	0.46747	0.46769	0.4714	0.47084	0.47218	0.46919	0.4747	0.48027	0.47894	0.47958	0.47912	0.48255	0.47635	0.47293	0.48729	0.47985	0.47994	0.47874	0.48678	0.48097	0.47821	0.48508	0.48279	0.48285	0.47317	0.48192	0.48581	0.48182	0.48924
Ecoli-noise0.5-nodes150	0.01	5	0.56181	0.62616	0.62859	0.63037	0.63689	0.56181	0.61256	0.62321	0.62604	0.634	0.62881	0.62924	0.62848	0.62287	0.62899	0.63605	0.62906	0.62641	0.62987	0.62656	0.62876	0.62521	0.62692	0.62748	0.62492	0.63198	0.62628	0.62859	0.63142	0.63077	0.62997	0.63534	0.63307	0.62844	0.61918	0.63689
Ecoli-noise0.5-nodes200	0.01	5	0.49106	0.531555	0.54142	0.545935	0.5494	0.49106	0.51353	0.5187	0.52296	0.52044	0.53092	0.53219	0.53504	0.52846	0.54022	0.54316	0.54087	0.53089	0.5406	0.54165	0.54111	0.54774	0.5407	0.54448	0.54554	0.54567	0.54231	0.54764	0.54743	0.5494	0.54142	0.54805	0.5482	0.54792	0.54447	0.5462
Yeast-noise0.0-nodes100	0.01	5	0.81226	0.863715	0.86471	0.86588	0.87676	0.81226	0.87676	0.87182	0.87046	0.86841	0.86456	0.86681	0.85996	0.86475	0.86607	0.86718	0.86587	0.86461	0.86471	0.85498	0.86354	0.86534	0.86589	0.86535	0.86391	0.86474	0.86202	0.86567	0.86443	0.86319	0.85895	0.86563	0.8632	0.86459	0.86454	0.86389
Yeast-noise0.0-nodes150	0.01	5	0.80778	0.87456	0.87697	0.87869	0.88131	0.80778	0.87934	0.87882	0.87258	0.878	0.87687	0.87969	0.87908	0.87802	0.87697	0.87769	0.87973	0.87605	0.87904	0.88131	0.87856	0.8767	0.87457	0.87413	0.87133	0.87286	0.87648	0.87765	0.8774	0.87226	0.87455	0.87265	0.87494	0.88099	0.87738	0.87505
Yeast-noise0.0-nodes200	0.01	5	0.66873	0.85904	0.86017	0.860525	0.86167	0.66873	0.84191	0.85536	0.85801	0.85907	0.85901	0.85897	0.86025	0.86167	0.86043	0.85939	0.86057	0.86	0.86046	0.86068	0.85995	0.86074	0.86094	0.85909	0.85859	0.86146	0.86052	0.85979	0.86017	0.86019	0.85959	0.86049	0.86072	0.86023	0.86053	0.85818
Yeast-noise0.1-nodes100	0.01	5	0.78116	0.87492	0.87751	0.879175	0.88173	0.78116	0.86947	0.87694	0.87593	0.88118	0.87395	0.87544	0.88051	0.88078	0.88173	0.87744	0.87436	0.87992	0.87751	0.87851	0.8751	0.87901	0.87853	0.88144	0.87934	0.87687	0.87198	0.87848	0.87714	0.87081	0.88079	0.8787	0.87842	0.87474	0.87861	0.87121
Yeast-noise0.1-nodes150	0.01	5	0.76564	0.87546	0.87865	0.88068	0.8839	0.76564	0.87483	0.88114	0.87771	0.87637	0.88209	0.87635	0.88015	0.87352	0.87404	0.87875	0.8839	0.87851	0.87422	0.87188	0.87408	0.88022	0.87867	0.87904	0.87864	0.8795	0.88257	0.87416	0.87755	0.88263	0.88192	0.87609	0.8787	0.88187	0.88375	0.87865
Yeast-noise0.1-nodes200	0.01	5	0.65214	0.786305	0.79069	0.792365	0.7949	0.65214	0.76881	0.78571	0.78328	0.79154	0.79123	0.78681	0.7949	0.78448	0.79125	0.79314	0.79069	0.78966	0.78199	0.79066	0.79244	0.79152	0.79332	0.78377	0.78628	0.79342	0.7915	0.79437	0.78655	0.79088	0.79229	0.79254	0.79057	0.78872	0.79384	0.78633
Yeast-noise0.5-nodes100	0.01	5	0.61438	0.788545	0.7925	0.79549	0.8002	0.61438	0.72577	0.76841	0.77788	0.77916	0.78974	0.79302	0.7925	0.78796	0.79568	0.79141	0.78898	0.79335	0.78419	0.79172	0.78904	0.79607	0.79354	0.79681	0.79405	0.79767	0.79356	0.8002	0.7974	0.79685	0.79333	0.79105	0.79156	0.79952	0.7953	0.78811
Yeast-noise0.5-nodes150	0.01	5	0.60168	0.754165	0.75737	0.759115	0.76815	0.60168	0.73502	0.74845	0.75402	0.75932	0.75809	0.75452	0.75672	0.75133	0.75737	0.76015	0.75891	0.7585	0.75295	0.76189	0.76155	0.75431	0.75015	0.75633	0.76032	0.75483	0.75765	0.75309	0.75829	0.76815	0.75687	0.75849	0.76021	0.7596	0.75545	0.75774
Yeast-noise0.5-nodes200	0.01	5	0.58712	0.68036	0.68378	0.685485	0.68913	0.58712	0.66052	0.67405	0.67216	0.67865	0.6742	0.68066	0.6817	0.67942	0.68006	0.68319	0.68165	0.68465	0.68485	0.68192	0.68568	0.68913	0.68394	0.68558	0.68378	0.68706	0.68105	0.68476	0.68539	0.68475	0.68671	0.68839	0.68578	0.68835	0.68491	0.68289
D5_InSilico	0.01	5	0.817	0.824987	0.827075	0.828225	0.83065	0.817	0.82776	0.83065	0.82838	0.82639	0.82452
D5_EColi	0.01	5	0.70883	0.709788	0.710695	0.713762	0.72125	0.70883	0.72125	0.71465	0.7111	0.71029	0.70962
D5_Yeast	0.01	5	0.53632	0.542443	0.5434	0.54354	0.54432	0.53632	0.54215	0.54332	0.54356	0.54432	0.54348

## Sheet: AUPRC
Borda
Dataset					Results
Ecoli-noise0.0-nodes100					0.062839
Ecoli-noise0.0-nodes150					0.05061
Ecoli-noise0.0-nodes200					0.080962
Ecoli-noise0.1-nodes100					0.066064
Ecoli-noise0.1-nodes150					0.053288
Ecoli-noise0.1-nodes200					0.078882
Ecoli-noise0.5-nodes100					0.079935
Ecoli-noise0.5-nodes150					0.060937
Ecoli-noise0.5-nodes200					0.060443
Yeast-noise0.0-nodes100					0.050165
Yeast-noise0.0-nodes150					0.040442
Yeast-noise0.0-nodes200					0.040173
Yeast-noise0.1-nodes100					0.050458
Yeast-noise0.1-nodes150					0.040701
Yeast-noise0.1-nodes200					0.044595
Yeast-noise0.5-nodes100					0.053213
Yeast-noise0.5-nodes150					0.044574
Yeast-noise0.5-nodes200					0.046224
D5_InSilico					0.32654
D5_EColi					0.089949
D5_Yeast					0.022536
TopKNet								Value of K
Dataset			Min	1st Quartile	Median	3rd Quartile	Max	1	2	3	4	5	6	7	8	9	10	11	12	13	14	15	16	17	18	19	20
Ecoli-noise0.0-nodes100			0.092519	0.094005	0.095341	0.0965608	0.10431	0.093694	0.092519	0.095266	0.095991	0.095728	0.095416	0.094942	0.094265	0.093578	0.093234	0.09375	0.094453	0.09409	0.097109	0.096378	0.095436	0.099524	0.10068	0.10175	0.10431
Ecoli-noise0.0-nodes150			0.08013	0.092961	0.104435	0.106585	0.11086	0.099841	0.10916	0.10428	0.10459	0.10473	0.10408	0.10545	0.10586	0.10805	0.10638	0.1072	0.10952	0.099322	0.11086	0.094315	0.088899	0.085982	0.08779	0.082972	0.08013
Ecoli-noise0.0-nodes200			0.075842	0.0787765	0.081111	0.0853027	0.090114	0.089838	0.090114	0.084726	0.085159	0.085734	0.087315	0.083948	0.081832	0.080596	0.081232	0.08056	0.08099	0.089978	0.080811	0.079201	0.075842	0.076323	0.077503	0.07745	0.076721
Ecoli-noise0.1-nodes100			0.087051	0.097706	0.105615	0.108533	0.11368	0.087051	0.091784	0.11368	0.10928	0.10801	0.10861	0.1086	0.10755	0.11022	0.10851	0.10694	0.10733	0.093559	0.10429	0.10191	0.10234	0.099963	0.098801	0.094421	0.090666
Ecoli-noise0.1-nodes150			0.072234	0.0758468	0.08845	0.094684	0.10717	0.1012	0.094227	0.10717	0.10502	0.10108	0.096055	0.092047	0.090822	0.089051	0.087849	0.084667	0.083751	0.092194	0.079662	0.076071	0.073092	0.075174	0.073547	0.072234	0.072296
Ecoli-noise0.1-nodes200			0.073008	0.0744305	0.077511	0.080459	0.084731	0.074647	0.073008	0.082934	0.084731	0.083727	0.081243	0.080906	0.08031	0.078051	0.077543	0.077479	0.07906	0.073183	0.076547	0.077366	0.07818	0.073355	0.073781	0.073565	0.075386
Ecoli-noise0.5-nodes100			0.078926	0.0916587	0.0936055	0.094525	0.10019	0.078926	0.081634	0.094211	0.092984	0.093506	0.091508	0.093277	0.091709	0.094294	0.093705	0.097102	0.10019	0.081366	0.099538	0.09431	0.097475	0.092165	0.091304	0.093839	0.09517
Ecoli-noise0.5-nodes150			0.073558	0.0762615	0.083628	0.0902982	0.10041	0.092329	0.10041	0.095676	0.090497	0.090232	0.08608	0.082411	0.08416	0.083914	0.085026	0.083342	0.081299	0.097995	0.082078	0.076092	0.073558	0.074951	0.076318	0.074928	0.075978
Ecoli-noise0.5-nodes200			0.06186	0.065721	0.0662205	0.069592	0.073046	0.06186	0.071519	0.069737	0.069712	0.070558	0.069497	0.069552	0.067567	0.066616	0.065487	0.065203	0.06521	0.073046	0.064831	0.066156	0.066032	0.066014	0.066285	0.066109	0.065799
Yeast-noise0.0-nodes100			0.11645	0.190947	0.21266	0.220348	0.34589	0.26022	0.34589	0.2187	0.21246	0.21341	0.21255	0.21277	0.21174	0.21645	0.22013	0.221	0.22153	0.3422	0.20645	0.19465	0.17984	0.14922	0.14317	0.12216	0.11645
Yeast-noise0.0-nodes150			0.10135	0.167625	0.29107	0.304167	0.36426	0.13395	0.21489	0.2859	0.2885	0.29364	0.30086	0.30135	0.30332	0.30415	0.31812	0.33113	0.36426	0.21543	0.36102	0.30422	0.1745	0.147	0.11464	0.10135	0.10414
Yeast-noise0.0-nodes200			0.083496	0.103221	0.154035	0.158397	0.18702	0.12899	0.1753	0.15799	0.15563	0.15351	0.15456	0.156	0.15962	0.15977	0.16164	0.15763	0.15165	0.18702	0.13396	0.10674	0.092664	0.087866	0.087001	0.087715	0.083496
Yeast-noise0.1-nodes100			0.093309	0.134848	0.215355	0.244523	0.39119	0.3458	0.39119	0.24794	0.24468	0.24447	0.23681	0.23139	0.2284	0.2163	0.21441	0.19762	0.18363	0.37404	0.15781	0.14085	0.11684	0.10915	0.10487	0.1001	0.093309
Yeast-noise0.1-nodes150			0.11742	0.17746	0.288265	0.30646	0.3236	0.1834	0.28774	0.29015	0.28879	0.29464	0.30459	0.31207	0.31367	0.31979	0.3236	0.32097	0.30117	0.28481	0.24394	0.1911	0.15964	0.13615	0.132	0.12742	0.11742
Yeast-noise0.1-nodes200			0.079227	0.0909313	0.123455	0.13281	0.21471	0.16738	0.21357	0.14168	0.13293	0.13277	0.12916	0.12654	0.12728	0.12501	0.1219	0.11591	0.11446	0.21471	0.10259	0.093545	0.08309	0.079227	0.0815	0.080506	0.080821
Yeast-noise0.5-nodes100			0.10026	0.106033	0.12023	0.159337	0.39041	0.25948	0.39041	0.17289	0.16452	0.15761	0.15214	0.14194	0.1346	0.12562	0.11443	0.11484	0.10773	0.38387	0.1068	0.10723	0.10026	0.10255	0.10052	0.10275	0.10373
Yeast-noise0.5-nodes150			0.087827	0.107152	0.129675	0.14674	0.2163	0.15738	0.2163	0.15429	0.14941	0.14585	0.13683	0.13087	0.1301	0.12925	0.13033	0.12288	0.11276	0.20967	0.11214	0.10707	0.10718	0.10251	0.090406	0.089076	0.087827
Yeast-noise0.5-nodes200			0.070939	0.07546	0.082162	0.096988	0.15228	0.14245	0.15189	0.098372	0.098263	0.096563	0.088978	0.087893	0.088395	0.083597	0.080727	0.079218	0.077209	0.15228	0.075403	0.07198	0.070939	0.072798	0.075479	0.075602	0.07418
D5_InSilico			0.15765	0.217112	0.266445	0.2771	0.28005	0.21538	0.27363	0.27474	0.27694	0.27891	0.27953	0.28005	0.27857	0.27758	0.27442	0.26623	0.26666	0.25481	0.24531	0.23523	0.21769	0.20195	0.18498	0.16999	0.15765
D5_EColi			0.047248	0.0633645	0.078201	0.0860838	0.11275	0.083623	0.09323	0.090809	0.088957	0.087355	0.08566	0.085293	0.081792	0.079172	0.07723	0.072345	0.11275	0.0681	0.065083	0.06425	0.060708	0.057801	0.055786	0.051499	0.047248
D5_Yeast			0.0181	0.0190165	0.0201365	0.0206348	0.027515	0.026155	0.020938	0.020802	0.020842	0.020579	0.020456	0.020453	0.020311	0.02021	0.020063	0.019829	0.027515	0.019426	0.019146	0.019067	0.018865	0.018639	0.018569	0.018641	0.0181
GENERE (PCA)								Number of Iterations
Dataset	δ	View	Min	1st Quartile	Median	3rd Quartile	Max	0	1	2	3	4	5	6	7	8	9	10	11	12	13	14	15	16	17	18	19	20	21	22	23	24	25	26	27	28	29	30
Ecoli-noise0.0-nodes100	0.005	1	0.088842	0.0918925	0.093144	0.094512	0.10196	0.10196	0.094702	0.091847	0.090688	0.092951	0.09203	0.090626	0.091475	0.095656	0.094099	0.092718	0.095878	0.092419	0.094393	0.093191	0.095038	0.090059	0.089418	0.093481	0.096384	0.094631	0.094786	0.093918	0.091641	0.093144	0.088842	0.093032	0.09323	0.094366	0.091938	0.092026
Ecoli-noise0.0-nodes150	0.005	1	0.096753	0.100445	0.10175	0.1023	0.12004	0.12004	0.10453	0.10052	0.096753	0.097716	0.099825	0.10151	0.10242	0.10011	0.10278	0.10007	0.10355	0.10203	0.10186	0.10129	0.10216	0.1032	0.10301	0.10037	0.10203	0.10287	0.10211	0.10071	0.10001	0.10175	0.10057	0.10083	0.099931	0.10218	0.10139	0.10209
Ecoli-noise0.0-nodes200	0.005	1	0.082512	0.101035	0.10234	0.10283	0.10377	0.082512	0.10234	0.10199	0.10177	0.10279	0.10052	0.1003	0.10248	0.10377	0.10287	0.10269	0.10297	0.10347	0.10247	0.099225	0.10055	0.10258	0.10354	0.10117	0.1009	0.10293	0.10274	0.10212	0.10128	0.10088	0.10307	0.10272	0.10008	0.1018	0.10322	0.10137
Ecoli-noise0.1-nodes100	0.005	1	0.10778	0.119445	0.12125	0.122685	0.12518	0.10778	0.11305	0.12043	0.1222	0.1226	0.12336	0.11883	0.12125	0.12142	0.12272	0.11688	0.12396	0.12281	0.121	0.12518	0.1202	0.12316	0.12393	0.11939	0.11885	0.11957	0.12194	0.11816	0.1198	0.12265	0.12385	0.11601	0.1195	0.12014	0.12193	0.12203
Ecoli-noise0.1-nodes150	0.005	1	0.096969	0.107235	0.10788	0.10898	0.1099	0.10986	0.096969	0.10751	0.10788	0.10735	0.10863	0.10821	0.10809	0.10805	0.10885	0.10673	0.10747	0.10911	0.1099	0.10747	0.10912	0.10781	0.10962	0.10737	0.10985	0.10767	0.10864	0.10567	0.10952	0.10513	0.10712	0.10373	0.10706	0.10582	0.10932	0.10883
Ecoli-noise0.1-nodes200	0.005	1	0.069187	0.078568	0.079226	0.0798585	0.081295	0.069187	0.075087	0.0812	0.079515	0.079152	0.080106	0.079639	0.079625	0.07885	0.079613	0.078835	0.080305	0.077457	0.078186	0.080335	0.079226	0.08009	0.079563	0.080324	0.078496	0.078383	0.079045	0.080078	0.078193	0.07921	0.079603	0.079354	0.07875	0.077931	0.07864	0.081295
Ecoli-noise0.5-nodes100	0.005	1	0.080577	0.082853	0.083794	0.084252	0.085999	0.083503	0.085234	0.08336	0.082944	0.083955	0.085586	0.084226	0.083484	0.085326	0.083794	0.083271	0.084232	0.084272	0.083894	0.081658	0.084284	0.082762	0.085999	0.084186	0.08245	0.081925	0.085444	0.083649	0.083865	0.08175	0.080786	0.081697	0.085242	0.083522	0.08388	0.080577
Ecoli-noise0.5-nodes150	0.005	1	0.096769	0.098644	0.099836	0.10084	0.10214	0.097991	0.10031	0.099802	0.099868	0.10204	0.098078	0.09881	0.099836	0.098442	0.10078	0.10024	0.10147	0.098355	0.10018	0.10175	0.1009	0.099519	0.098901	0.098011	0.099668	0.10127	0.10049	0.099628	0.099756	0.098478	0.10026	0.10214	0.10146	0.096769	0.097982	0.101
Ecoli-noise0.5-nodes200	0.005	1	0.064733	0.065702	0.066022	0.066311	0.066762	0.066013	0.066762	0.066762	0.066208	0.06599	0.065384	0.06628	0.066012	0.065885	0.066056	0.066154	0.066031	0.065684	0.066252	0.066477	0.066463	0.066022	0.066342	0.065254	0.066225	0.06572	0.066557	0.064915	0.065286	0.066555	0.066699	0.065208	0.066007	0.065898	0.064733	0.065604
Yeast-noise0.0-nodes100	0.005	1	0.46641	0.48969	0.4996	0.51237	0.51917	0.48958	0.47394	0.48732	0.4898	0.49398	0.4912	0.48855	0.46641	0.49193	0.47548	0.4951	0.49485	0.47275	0.4996	0.49888	0.48228	0.51104	0.51667	0.50006	0.5137	0.50003	0.51465	0.51502	0.51231	0.50537	0.50628	0.51917	0.51243	0.5093	0.51535	0.51597
Yeast-noise0.0-nodes150	0.005	1	0.48383	0.48921	0.49209	0.494345	0.50195	0.50195	0.49839	0.49402	0.49648	0.49504	0.48665	0.48692	0.48919	0.48383	0.49209	0.49051	0.49544	0.49217	0.49205	0.49325	0.49428	0.49764	0.48998	0.49058	0.49441	0.49083	0.48942	0.48818	0.49312	0.49373	0.48894	0.48923	0.48787	0.49498	0.49374	0.48885
Yeast-noise0.0-nodes200	0.005	1	0.35971	0.43193	0.43463	0.435305	0.43676	0.35971	0.43162	0.43546	0.43456	0.43515	0.43565	0.43511	0.42785	0.43474	0.4346	0.43463	0.42946	0.43559	0.43214	0.43091	0.43654	0.43438	0.43676	0.43232	0.43172	0.43614	0.43042	0.43278	0.43546	0.43505	0.43489	0.43226	0.43659	0.43484	0.4308	0.43509
Yeast-noise0.1-nodes100	0.005	1	0.35326	0.427035	0.43368	0.43982	0.44916	0.35326	0.41224	0.4265	0.44011	0.41856	0.43026	0.43061	0.41762	0.44127	0.4447	0.44399	0.42985	0.44916	0.43962	0.43363	0.42598	0.43421	0.42672	0.44159	0.44038	0.43418	0.43368	0.43429	0.43528	0.42776	0.42697	0.43887	0.42981	0.44002	0.4271	0.43781
Yeast-noise0.1-nodes150	0.005	1	0.38315	0.431205	0.43313	0.43437	0.44096	0.38315	0.42561	0.43123	0.43168	0.43006	0.43118	0.43313	0.43291	0.43363	0.43758	0.43568	0.42879	0.43153	0.43353	0.44096	0.43527	0.43237	0.42769	0.43565	0.43443	0.4333	0.43173	0.43011	0.43309	0.43431	0.42958	0.43501	0.43369	0.43417	0.43343	0.43629
Yeast-noise0.1-nodes200	0.005	1	0.19968	0.21013	0.21104	0.21209	0.21333	0.19968	0.21006	0.2102	0.21022	0.21318	0.21127	0.2099	0.21069	0.2105	0.21114	0.21156	0.21114	0.21209	0.21333	0.21057	0.21192	0.20818	0.21038	0.21231	0.21249	0.20863	0.2123	0.21247	0.21209	0.20782	0.21311	0.21081	0.21104	0.21175	0.20996	0.20908
Yeast-noise0.5-nodes100	0.005	1	0.15971	0.164295	0.16658	0.1694	0.17963	0.17963	0.17401	0.17191	0.17131	0.17469	0.17185	0.17263	0.1698	0.16297	0.1644	0.16455	0.16658	0.16661	0.16853	0.16667	0.1651	0.15971	0.1666	0.16477	0.16375	0.16513	0.16419	0.16664	0.16483	0.16306	0.16748	0.16492	0.1635	0.16313	0.169	0.16195
Yeast-noise0.5-nodes150	0.005	1	0.13189	0.20666	0.20826	0.209975	0.21294	0.13189	0.20075	0.2117	0.20693	0.20826	0.20833	0.20301	0.20658	0.20674	0.2088	0.21239	0.20828	0.21107	0.21028	0.20688	0.21075	0.20789	0.2093	0.21185	0.20948	0.19488	0.20819	0.21294	0.20747	0.21	0.20333	0.20577	0.204	0.20784	0.20995	0.20981
Yeast-noise0.5-nodes200	0.005	1	0.10529	0.11016	0.11075	0.11123	0.1139	0.11262	0.1139	0.11088	0.11138	0.11109	0.11068	0.11039	0.11083	0.10926	0.11057	0.11063	0.11083	0.11143	0.11141	0.11126	0.11093	0.10982	0.10529	0.11077	0.11075	0.11181	0.1112	0.11059	0.10982	0.11157	0.10987	0.10698	0.10944	0.10993	0.1105	0.11042
D5_InSilico	0.005	1	0.26854	0.26859	0.268655	0.268937	0.27486	0.27486	0.26862	0.26902	0.26869	0.26854	0.26858
D5_EColi	0.005	1	0.088445	0.0941192	0.0941775	0.0942642	0.094317	0.088445	0.094162	0.094193	0.094105	0.094288	0.094317
D5_Yeast	0.005	1	0.022324	0.0223392	0.0223595	0.0223918	0.022401	0.022324	0.022401	0.022337	0.022398	0.022373	0.022346
Ecoli-noise0.0-nodes100	0.005	2	0.098543	0.131425	0.13359	0.13413	0.14519	0.10196	0.098543	0.11874	0.13549	0.14384	0.14519	0.13853	0.13137	0.13148	0.13211	0.13176	0.13198	0.13233	0.13278	0.13427	0.13428	0.13424	0.13011	0.13021	0.131	0.13094	0.13224	0.13402	0.13371	0.13401	0.13397	0.13365	0.13359	0.13401	0.13394	0.13474
Ecoli-noise0.0-nodes150	0.005	2	0.094757	0.0960035	0.09673	0.0972265	0.12004	0.12004	0.10119	0.096937	0.096486	0.096974	0.097134	0.097915	0.096782	0.095324	0.096571	0.096232	0.09511	0.094757	0.096098	0.096808	0.095593	0.097623	0.097319	0.097838	0.097019	0.097529	0.096966	0.095782	0.097511	0.096046	0.09645	0.095961	0.095882	0.096431	0.09673	0.09548
Ecoli-noise0.0-nodes200	0.005	2	0.082512	0.0851435	0.085311	0.0854995	0.088218	0.082512	0.082817	0.088218	0.085796	0.085311	0.08541	0.085311	0.085593	0.085153	0.085304	0.085247	0.085142	0.085585	0.085341	0.085587	0.084777	0.084991	0.085453	0.085256	0.085145	0.085387	0.085426	0.085526	0.085994	0.084775	0.085211	0.08547	0.085812	0.085131	0.085473	0.084934
Ecoli-noise0.1-nodes100	0.005	2	0.10778	0.12993	0.13121	0.13229	0.13407	0.10778	0.12562	0.13407	0.12943	0.12895	0.13	0.12986	0.13335	0.12833	0.13121	0.1287	0.13168	0.13243	0.13233	0.13225	0.13051	0.13072	0.13203	0.13093	0.13223	0.13335	0.13077	0.12977	0.1316	0.13214	0.13038	0.13222	0.13284	0.13074	0.13397	0.13264
Ecoli-noise0.1-nodes150	0.005	2	0.10986	0.13096	0.13132	0.131685	0.13224	0.10986	0.1146	0.12828	0.1278	0.12861	0.131	0.13151	0.13208	0.13172	0.13224	0.13136	0.13157	0.13096	0.13129	0.13195	0.13123	0.13073	0.13063	0.13128	0.13132	0.1314	0.13176	0.13197	0.13185	0.13128	0.1312	0.13155	0.13096	0.13187	0.13143	0.13165
Ecoli-noise0.1-nodes200	0.005	2	0.069187	0.082655	0.082883	0.083111	0.088018	0.069187	0.082662	0.088018	0.084657	0.083175	0.083537	0.083515	0.083147	0.08258	0.083075	0.083057	0.08286	0.082649	0.082657	0.083022	0.082545	0.082945	0.082408	0.082883	0.082653	0.082939	0.083155	0.08272	0.082862	0.082924	0.082705	0.082737	0.082909	0.082574	0.082408	0.083294
Ecoli-noise0.5-nodes100	0.005	2	0.075118	0.08053	0.081117	0.0813535	0.096372	0.083503	0.096372	0.07537	0.084687	0.075118	0.078055	0.078318	0.079323	0.080389	0.079563	0.080314	0.080758	0.080671	0.081483	0.08081	0.081297	0.081223	0.080872	0.081073	0.081169	0.081001	0.08158	0.081052	0.081117	0.081376	0.081729	0.081369	0.081316	0.081151	0.081338	0.081298
Ecoli-noise0.5-nodes150	0.005	2	0.097991	0.111215	0.11146	0.112525	0.12266	0.097991	0.12208	0.12266	0.11955	0.11672	0.11527	0.11338	0.11289	0.11249	0.11252	0.11193	0.11253	0.11192	0.11142	0.1118	0.11138	0.11144	0.11119	0.11109	0.11147	0.11107	0.11152	0.11146	0.11089	0.11127	0.11138	0.11055	0.11022	0.11102	0.11124	0.11135
Ecoli-noise0.5-nodes200	0.005	2	0.066013	0.0903575	0.090918	0.0911085	0.091949	0.066013	0.080153	0.081604	0.091949	0.08641	0.090119	0.090323	0.090281	0.090097	0.090782	0.090392	0.090785	0.090617	0.090918	0.09106	0.090865	0.090855	0.090915	0.09099	0.090955	0.091302	0.090948	0.091115	0.091106	0.091529	0.09133	0.091256	0.091076	0.091016	0.091186	0.091111
Yeast-noise0.0-nodes100	0.005	2	0.2778	0.27947	0.28028	0.28196	0.48958	0.48958	0.39779	0.34409	0.29327	0.28001	0.27973	0.28091	0.27882	0.2787	0.2819	0.27978	0.28093	0.2786	0.28099	0.28342	0.27819	0.2795	0.27987	0.28024	0.28028	0.28202	0.27916	0.27782	0.2778	0.28275	0.28058	0.28045	0.281	0.27944	0.28366	0.27982
Yeast-noise0.0-nodes150	0.005	2	0.48748	0.491155	0.49185	0.49329	0.50195	0.50195	0.49921	0.49055	0.48748	0.48823	0.49126	0.49105	0.49227	0.49145	0.49217	0.49185	0.49353	0.49068	0.49096	0.49154	0.49531	0.4929	0.4946	0.49208	0.49135	0.4915	0.49442	0.49049	0.49223	0.49155	0.49048	0.4915	0.49231	0.49447	0.49307	0.49351
Yeast-noise0.0-nodes200	0.005	2	0.35971	0.40101	0.4028	0.4039	0.46162	0.35971	0.46162	0.40593	0.39818	0.3968	0.39357	0.39503	0.40191	0.40098	0.40272	0.40234	0.40091	0.40117	0.40131	0.40378	0.40386	0.40394	0.40412	0.40296	0.40308	0.40315	0.40323	0.4035	0.40005	0.40104	0.40499	0.40165	0.4028	0.40444	0.40713	0.40792
Yeast-noise0.1-nodes100	0.005	2	0.31942	0.328595	0.333	0.33446	0.39638	0.35326	0.35276	0.39638	0.31942	0.3236	0.32731	0.32614	0.32764	0.32713	0.32864	0.33008	0.32781	0.32855	0.33175	0.33424	0.33501	0.33299	0.33216	0.33364	0.333	0.33468	0.33366	0.33335	0.33525	0.33172	0.33477	0.33353	0.33036	0.33482	0.33395	0.3339
Yeast-noise0.1-nodes150	0.005	2	0.38315	0.43726	0.43879	0.441705	0.4628	0.38315	0.4628	0.44229	0.44309	0.44192	0.4425	0.44176	0.44391	0.43879	0.44288	0.44165	0.44038	0.43958	0.44046	0.43734	0.43489	0.43803	0.43667	0.44105	0.43846	0.4389	0.44058	0.43547	0.43776	0.43544	0.43792	0.43875	0.43449	0.43718	0.43694	0.43873
Yeast-noise0.1-nodes200	0.005	2	0.19968	0.346025	0.34743	0.348295	0.34904	0.19968	0.28943	0.34023	0.34274	0.34719	0.34642	0.346	0.34569	0.34659	0.34605	0.34753	0.34668	0.34592	0.34796	0.34642	0.34662	0.34805	0.34743	0.34904	0.34806	0.34845	0.34814	0.3459	0.34867	0.34782	0.34763	0.3489	0.34871	0.34857	0.34881	0.34903
Yeast-noise0.5-nodes100	0.005	2	0.060116	0.060265	0.060424	0.0617025	0.21381	0.17963	0.21381	0.14506	0.10714	0.090445	0.068435	0.062394	0.061142	0.060405	0.061663	0.061742	0.061035	0.060732	0.060655	0.060567	0.060426	0.06042	0.060372	0.060387	0.060225	0.060407	0.060269	0.060424	0.060287	0.060116	0.060148	0.060261	0.060147	0.060208	0.060202	0.0602
Yeast-noise0.5-nodes150	0.005	2	0.13189	0.254045	0.25532	0.256505	0.25935	0.13189	0.21496	0.25532	0.2526	0.2528	0.25591	0.25404	0.2537	0.25279	0.25612	0.25704	0.25405	0.25489	0.2583	0.25582	0.25935	0.25711	0.25788	0.25465	0.25414	0.25363	0.25405	0.25495	0.25612	0.2561	0.25572	0.2551	0.2577	0.25645	0.25721	0.25656
Yeast-noise0.5-nodes200	0.005	2	0.11262	0.204695	0.20731	0.2082	0.20954	0.11262	0.1582	0.15655	0.19245	0.19408	0.20025	0.20057	0.20384	0.20555	0.206	0.20675	0.20745	0.20783	0.20809	0.2082	0.20663	0.20713	0.20718	0.20731	0.20713	0.20791	0.2082	0.20817	0.20785	0.20822	0.20887	0.20861	0.20934	0.20952	0.20922	0.20954
D5_InSilico	0.005	2	0.27486	0.290038	0.292525	0.293355	0.29349	0.27486	0.28946	0.29177	0.29338	0.29349	0.29328
D5_EColi	0.005	2	0.083286	0.083635	0.083836	0.0841517	0.088445	0.088445	0.08389	0.084239	0.083586	0.083782	0.083286
D5_Yeast	0.005	2	0.022067	0.0221708	0.022273	0.0223122	0.022385	0.022324	0.022385	0.022269	0.022277	0.022067	0.022138
Ecoli-noise0.0-nodes100	0.005	3	0.10196	0.12215	0.12315	0.125845	0.13386	0.10196	0.11134	0.12778	0.13011	0.13386	0.13122	0.12914	0.12992	0.12917	0.12647	0.12522	0.1229	0.12369	0.12331	0.12401	0.1217	0.12327	0.12178	0.12179	0.12299	0.12342	0.12263	0.12215	0.12242	0.12337	0.12219	0.12214	0.12315	0.12218	0.12196	0.12215
Ecoli-noise0.0-nodes150	0.005	3	0.11763	0.138015	0.13904	0.13937	0.14026	0.12004	0.11763	0.12524	0.13622	0.13639	0.13711	0.13925	0.13806	0.13904	0.13939	0.13823	0.13978	0.14025	0.1394	0.13907	0.14026	0.13881	0.13973	0.13858	0.13791	0.13929	0.13902	0.13956	0.13797	0.13956	0.13858	0.13898	0.13918	0.13935	0.13907	0.1391
Ecoli-noise0.0-nodes200	0.005	3	0.082512	0.08461	0.084795	0.085124	0.088446	0.082512	0.084795	0.088446	0.087761	0.086698	0.085756	0.085657	0.085595	0.085739	0.084836	0.084944	0.084621	0.085244	0.084612	0.084084	0.084378	0.084191	0.084632	0.084513	0.084918	0.084608	0.084681	0.084976	0.084967	0.084104	0.083707	0.084717	0.084706	0.084752	0.084943	0.085004
Ecoli-noise0.1-nodes100	0.005	3	0.10527	0.107435	0.10849	0.111475	0.12825	0.10778	0.12825	0.11866	0.1171	0.1175	0.11513	0.11285	0.1133	0.11198	0.11097	0.11	0.10951	0.11003	0.11004	0.1081	0.10793	0.10889	0.10801	0.10849	0.1086	0.10757	0.10739	0.10706	0.10748	0.10772	0.10642	0.10595	0.10527	0.10611	0.10654	0.1072
Ecoli-noise0.1-nodes150	0.005	3	0.10715	0.119465	0.12173	0.122505	0.12334	0.10986	0.10715	0.11618	0.11849	0.1183	0.11737	0.11929	0.11957	0.11936	0.11985	0.1216	0.12087	0.12217	0.12123	0.12122	0.12176	0.12146	0.12173	0.12194	0.1227	0.12233	0.12305	0.12301	0.12206	0.12268	0.12334	0.12223	0.12326	0.12302	0.12222	0.12298
Ecoli-noise0.1-nodes200	0.005	3	0.069187	0.0853095	0.086034	0.086391	0.087314	0.069187	0.085959	0.087314	0.087155	0.086888	0.087011	0.08683	0.086121	0.086224	0.086433	0.086131	0.086223	0.086597	0.086537	0.086349	0.086086	0.086034	0.085861	0.085322	0.086063	0.085553	0.085777	0.08502	0.085505	0.085297	0.085661	0.084837	0.084965	0.084758	0.084659	0.085114
Ecoli-noise0.5-nodes100	0.005	3	0.083503	0.085491	0.08578	0.0866865	0.091559	0.083503	0.091522	0.091559	0.08986	0.089004	0.088693	0.088041	0.086884	0.08658	0.085999	0.086163	0.086	0.086064	0.086793	0.085756	0.086072	0.086285	0.085688	0.08578	0.085646	0.085472	0.085562	0.085252	0.085406	0.085062	0.084792	0.085731	0.085253	0.08551	0.085572	0.085415
Ecoli-noise0.5-nodes150	0.005	3	0.097991	0.12384	0.12468	0.1254	0.12801	0.097991	0.12517	0.12336	0.12655	0.12524	0.12801	0.12782	0.12629	0.12518	0.12707	0.1261	0.12387	0.12549	0.12467	0.12509	0.12531	0.12481	0.12466	0.12468	0.1259	0.12432	0.12408	0.12375	0.12298	0.12406	0.12475	0.12381	0.12388	0.12377	0.12324	0.12309
Ecoli-noise0.5-nodes200	0.005	3	0.066013	0.0866225	0.088019	0.0890375	0.089653	0.066013	0.082308	0.085057	0.084933	0.08561	0.085073	0.086282	0.085947	0.086963	0.087215	0.087602	0.087683	0.087351	0.087221	0.087437	0.088721	0.088019	0.088432	0.088626	0.089104	0.088981	0.088739	0.089063	0.089653	0.089364	0.089414	0.089263	0.089012	0.088822	0.08911	0.089181
Yeast-noise0.0-nodes100	0.005	3	0.27405	0.277405	0.27862	0.28127	0.48958	0.48958	0.40457	0.34578	0.28989	0.29008	0.28219	0.28255	0.27908	0.28158	0.28096	0.27736	0.27825	0.27862	0.27405	0.2804	0.27717	0.27864	0.2799	0.27801	0.28092	0.27629	0.27815	0.27587	0.27745	0.27857	0.27752	0.27508	0.27536	0.27804	0.27598	0.28024
Yeast-noise0.0-nodes150	0.005	3	0.34389	0.349795	0.36079	0.380445	0.50195	0.50195	0.47823	0.45505	0.43019	0.42016	0.40457	0.39445	0.3824	0.37849	0.37085	0.3697	0.36588	0.3665	0.36159	0.36079	0.36295	0.35744	0.35727	0.35562	0.35253	0.35196	0.35377	0.35113	0.34846	0.34528	0.34514	0.34693	0.34668	0.34522	0.34389	0.3457
Yeast-noise0.0-nodes200	0.005	3	0.35971	0.407015	0.41354	0.431385	0.48193	0.35971	0.48193	0.47591	0.46505	0.45822	0.45386	0.44135	0.44338	0.43568	0.42709	0.42116	0.4203	0.41922	0.41784	0.41354	0.41369	0.41205	0.41208	0.41378	0.4082	0.41017	0.40954	0.40871	0.40651	0.40752	0.40194	0.40191	0.40208	0.4005	0.39646	0.3923
Yeast-noise0.1-nodes100	0.005	3	0.35326	0.51259	0.51778	0.52179	0.52846	0.35326	0.46075	0.50454	0.50285	0.50523	0.51444	0.51518	0.51947	0.5199	0.51778	0.51368	0.50761	0.52432	0.5108	0.51397	0.51705	0.52124	0.51662	0.5115	0.51995	0.52008	0.5192	0.52487	0.52846	0.52608	0.52386	0.5258	0.5184	0.52283	0.52234	0.51693
Yeast-noise0.1-nodes150	0.005	3	0.38315	0.465265	0.46668	0.46788	0.46932	0.38315	0.45744	0.45905	0.46793	0.46849	0.4682	0.46751	0.46559	0.4661	0.46867	0.46483	0.46783	0.46932	0.46839	0.46481	0.46768	0.46514	0.46715	0.46668	0.46632	0.46832	0.46588	0.46325	0.46544	0.46682	0.46662	0.46503	0.46737	0.46539	0.46699	0.46884
Yeast-noise0.1-nodes200	0.005	3	0.19968	0.366675	0.36864	0.37046	0.37225	0.19968	0.32044	0.34918	0.36038	0.363	0.36354	0.36299	0.3664	0.36769	0.37225	0.37128	0.36834	0.36873	0.36864	0.36695	0.36853	0.36858	0.37102	0.36802	0.36934	0.3701	0.36794	0.3688	0.3696	0.37082	0.37176	0.37213	0.36998	0.37107	0.36973	0.37141
Yeast-noise0.5-nodes100	0.005	3	0.17963	0.36866	0.40023	0.413935	0.4215	0.17963	0.26877	0.30779	0.33465	0.35139	0.36003	0.35922	0.36343	0.37389	0.37845	0.38321	0.38711	0.38236	0.39526	0.3987	0.40023	0.40301	0.40391	0.41255	0.41376	0.40732	0.41912	0.41308	0.41411	0.41365	0.41697	0.4215	0.41573	0.41781	0.41544	0.41505
Yeast-noise0.5-nodes150	0.005	3	0.13189	0.28806	0.28884	0.290615	0.2946	0.13189	0.28184	0.29292	0.29389	0.29261	0.2914	0.2946	0.28957	0.2908	0.28806	0.28934	0.2888	0.291	0.2902	0.29016	0.28857	0.28852	0.29043	0.28836	0.28806	0.28884	0.29128	0.28581	0.28821	0.28599	0.28863	0.28743	0.28885	0.28982	0.28584	0.28799
Yeast-noise0.5-nodes200	0.005	3	0.11262	0.26147	0.26345	0.26482	0.26652	0.11262	0.19761	0.23892	0.25181	0.25857	0.2607	0.26427	0.26465	0.26362	0.26652	0.26595	0.26559	0.26607	0.26578	0.26594	0.26352	0.26649	0.26399	0.26499	0.26282	0.26283	0.2644	0.26345	0.26289	0.26373	0.26277	0.26251	0.26085	0.26209	0.2608	0.26227
D5_InSilico	0.005	3	0.27486	0.278272	0.278785	0.278938	0.28041	0.27486	0.28041	0.27813	0.27896	0.27887	0.2787
D5_EColi	0.005	3	0.085731	0.0862905	0.087243	0.0882465	0.091481	0.088445	0.091481	0.087651	0.086835	0.086109	0.085731
D5_Yeast	0.005	3	0.022191	0.022232	0.0222805	0.0223192	0.02267	0.022324	0.02267	0.022305	0.022256	0.022191	0.022224
Ecoli-noise0.0-nodes100	0.005	4	0.10196	0.143155	0.14571	0.14794	0.14908	0.10196	0.11271	0.12536	0.12616	0.13385	0.14174	0.14625	0.14661	0.1442	0.14842	0.14908	0.14731	0.14571	0.14613	0.14797	0.14852	0.14808	0.14774	0.14774	0.14376	0.14798	0.14816	0.14791	0.14807	0.14468	0.14416	0.145	0.14224	0.14305	0.14326	0.14506
Ecoli-noise0.0-nodes150	0.005	4	0.11836	0.125205	0.12876	0.129455	0.13009	0.12004	0.11886	0.11836	0.12236	0.1209	0.12313	0.12294	0.12482	0.12559	0.12813	0.12799	0.12793	0.1282	0.12837	0.12942	0.12937	0.12888	0.12954	0.12928	0.12818	0.1289	0.13009	0.12876	0.12966	0.12936	0.13005	0.12952	0.1296	0.12884	0.12983	0.12949
Ecoli-noise0.0-nodes200	0.005	4	0.082512	0.087445	0.088111	0.088692	0.089396	0.082512	0.086358	0.088939	0.089212	0.088695	0.088689	0.088579	0.088674	0.088286	0.088683	0.089396	0.088835	0.087408	0.088723	0.088111	0.089327	0.088526	0.087972	0.089267	0.088324	0.087946	0.087236	0.087771	0.087342	0.086868	0.087482	0.087718	0.086683	0.087925	0.08737	0.087795
Ecoli-noise0.1-nodes100	0.005	4	0.10778	0.12914	0.12992	0.130915	0.13718	0.10778	0.13718	0.13	0.13267	0.13173	0.132	0.13076	0.13277	0.13107	0.13034	0.13184	0.12995	0.12975	0.12911	0.13107	0.13071	0.12969	0.1307	0.13045	0.12905	0.12966	0.12921	0.12967	0.12793	0.12919	0.12992	0.12917	0.12811	0.1289	0.12883	0.12716
Ecoli-noise0.1-nodes150	0.005	4	0.1083	0.11182	0.11296	0.11336	0.11409	0.10986	0.1083	0.11096	0.1119	0.11296	0.11145	0.11298	0.11281	0.11248	0.11154	0.11297	0.11341	0.11322	0.11362	0.11279	0.11218	0.11372	0.11335	0.11174	0.1136	0.11269	0.11329	0.11334	0.1111	0.11204	0.11337	0.11409	0.11361	0.11129	0.11335	0.11369
Ecoli-noise0.1-nodes200	0.005	4	0.069187	0.085108	0.085372	0.0858375	0.086442	0.069187	0.086159	0.08589	0.086132	0.085538	0.085836	0.08611	0.085839	0.085236	0.084963	0.085727	0.085441	0.085286	0.085372	0.085463	0.085251	0.085123	0.08559	0.085482	0.08595	0.085093	0.086442	0.084604	0.085889	0.0845	0.084702	0.085273	0.084404	0.084832	0.08521	0.085281
Ecoli-noise0.5-nodes100	0.005	4	0.083503	0.0937135	0.09464	0.095025	0.096199	0.083503	0.093314	0.094938	0.095835	0.094494	0.095254	0.094521	0.096199	0.094953	0.094744	0.095409	0.09464	0.094809	0.094534	0.09352	0.09607	0.095078	0.093031	0.094284	0.094177	0.095705	0.094387	0.094659	0.094972	0.093244	0.093265	0.093132	0.094749	0.093873	0.095524	0.093554
Ecoli-noise0.5-nodes150	0.005	4	0.097991	0.127785	0.12825	0.12906	0.12997	0.097991	0.12495	0.12925	0.12997	0.12896	0.12916	0.12789	0.12955	0.12796	0.12799	0.12804	0.12775	0.12976	0.12854	0.12894	0.12854	0.12774	0.12929	0.12875	0.12747	0.12798	0.12817	0.12918	0.12782	0.12859	0.12825	0.12945	0.12873	0.12642	0.12661	0.12764
Ecoli-noise0.5-nodes200	0.005	4	0.066013	0.0884565	0.088781	0.089039	0.089582	0.066013	0.085868	0.089029	0.089064	0.089108	0.089372	0.08865	0.088609	0.088025	0.08816	0.089146	0.088172	0.088209	0.088781	0.088509	0.088759	0.089056	0.088864	0.088708	0.088699	0.088404	0.088616	0.088835	0.088391	0.088828	0.089582	0.089049	0.089018	0.089128	0.088974	0.08897
Yeast-noise0.0-nodes100	0.005	4	0.29879	0.30476	0.30887	0.31798	0.48958	0.48958	0.42751	0.37069	0.3355	0.33214	0.32365	0.3182	0.31984	0.31776	0.31307	0.31227	0.30955	0.31068	0.30849	0.31105	0.30578	0.30478	0.31	0.3038	0.30887	0.30435	0.30742	0.30183	0.30649	0.30476	0.30426	0.30272	0.30514	0.29879	0.30476	0.3015
Yeast-noise0.0-nodes150	0.005	4	0.42397	0.42504	0.42775	0.434205	0.50195	0.50195	0.4796	0.47089	0.46536	0.45063	0.44321	0.43851	0.43484	0.43246	0.43357	0.43253	0.43107	0.42845	0.42834	0.42649	0.42775	0.42838	0.42683	0.42514	0.42397	0.42461	0.42494	0.42648	0.42645	0.42659	0.42477	0.42431	0.42479	0.42539	0.4245	0.42398
Yeast-noise0.0-nodes200	0.005	4	0.35971	0.44238	0.44313	0.44464	0.46575	0.35971	0.46575	0.45112	0.44958	0.44225	0.44513	0.4455	0.44375	0.44367	0.44313	0.44683	0.44337	0.44264	0.44227	0.44153	0.44465	0.4425	0.43952	0.44378	0.44249	0.44051	0.4431	0.43885	0.44271	0.44463	0.44268	0.44511	0.44338	0.4405	0.44285	0.44327
Yeast-noise0.1-nodes100	0.005	4	0.35326	0.490265	0.49294	0.49438	0.50291	0.35326	0.48798	0.49333	0.50291	0.48717	0.49389	0.48691	0.49286	0.49149	0.49478	0.49485	0.49239	0.48772	0.49075	0.48682	0.50087	0.49074	0.49388	0.48959	0.49314	0.49304	0.49465	0.49411	0.49389	0.49265	0.49264	0.49698	0.49294	0.49659	0.48979	0.49583
Yeast-noise0.1-nodes150	0.005	4	0.38315	0.38597	0.38727	0.38821	0.42585	0.38315	0.42585	0.39816	0.39272	0.39326	0.39415	0.38702	0.38793	0.38832	0.38768	0.3886	0.38673	0.38778	0.3874	0.3881	0.38632	0.38865	0.38765	0.38726	0.38598	0.38497	0.38727	0.38598	0.38787	0.38391	0.38565	0.38596	0.38456	0.38619	0.38572	0.38522
Yeast-noise0.1-nodes200	0.005	4	0.19968	0.369815	0.37143	0.37214	0.37395	0.19968	0.33503	0.36159	0.3713	0.36936	0.37098	0.37064	0.37218	0.37077	0.36844	0.36997	0.37346	0.3706	0.37043	0.37222	0.37165	0.37344	0.36966	0.36947	0.37168	0.36944	0.3721	0.37345	0.37395	0.37165	0.37143	0.37249	0.37171	0.37184	0.37301	0.37201
Yeast-noise0.5-nodes100	0.005	4	0.17963	0.368505	0.37623	0.377755	0.38182	0.17963	0.2959	0.35918	0.36419	0.3652	0.36622	0.36845	0.3644	0.37144	0.36856	0.37422	0.37092	0.37162	0.37803	0.37712	0.3763	0.37623	0.37722	0.37983	0.37428	0.37658	0.37739	0.37971	0.37566	0.38006	0.37635	0.37879	0.37945	0.37748	0.38182	0.37985
Yeast-noise0.5-nodes150	0.005	4	0.13189	0.296685	0.29785	0.298905	0.30072	0.13189	0.29898	0.30064	0.30072	0.29947	0.29883	0.29692	0.29959	0.29937	0.29988	0.29672	0.298	0.29964	0.29812	0.29876	0.29693	0.29785	0.29604	0.29814	0.29806	0.29684	0.29592	0.29712	0.29665	0.29395	0.29575	0.29881	0.29673	0.29507	0.29704	0.2962
Yeast-noise0.5-nodes200	0.005	4	0.11262	0.24449	0.24537	0.24675	0.24857	0.11262	0.2113	0.23776	0.24468	0.24378	0.24481	0.24559	0.24562	0.24532	0.24323	0.24346	0.24524	0.24278	0.24672	0.24448	0.24513	0.24624	0.24537	0.24536	0.2445	0.24687	0.24784	0.2463	0.24683	0.24631	0.24715	0.24678	0.2479	0.24635	0.24857	0.24704
D5_InSilico	0.005	4	0.25597	0.257395	0.261145	0.272147	0.27593	0.27486	0.27593	0.26401	0.25828	0.2571	0.25597
D5_EColi	0.005	4	0.076824	0.0769473	0.0775365	0.0809247	0.088445	0.088445	0.081936	0.077891	0.077182	0.076869	0.076824
D5_Yeast	0.005	4	0.022324	0.0223967	0.022534	0.0226015	0.02295	0.022324	0.02295	0.022614	0.022564	0.022504	0.022361
Ecoli-noise0.0-nodes100	0.005	5	0.10196	0.126495	0.12722	0.12817	0.1355	0.10196	0.11648	0.12573	0.12722	0.12494	0.12719	0.12803	0.12821	0.12763	0.12718	0.13108	0.12701	0.12597	0.12654	0.12726	0.1282	0.12854	0.12609	0.12888	0.12722	0.12782	0.1355	0.12781	0.1265	0.12649	0.12814	0.12803	0.12614	0.12669	0.12884	0.12882
Ecoli-noise0.0-nodes150	0.005	5	0.11629	0.118305	0.12061	0.121585	0.12282	0.12004	0.12088	0.11731	0.11629	0.11764	0.11826	0.11775	0.118	0.11984	0.11904	0.11807	0.11822	0.11844	0.11835	0.1204	0.11966	0.12061	0.12105	0.12139	0.12158	0.12102	0.12143	0.12069	0.12159	0.1217	0.12159	0.12234	0.12196	0.12177	0.12191	0.12282
Ecoli-noise0.0-nodes200	0.005	5	0.082512	0.08704	0.087453	0.087871	0.088646	0.082512	0.088181	0.088646	0.088534	0.087963	0.087924	0.087453	0.087711	0.087428	0.088409	0.087967	0.087299	0.086876	0.086653	0.086827	0.087409	0.086402	0.087763	0.087577	0.087577	0.087214	0.087818	0.087981	0.087561	0.087439	0.085278	0.087613	0.087072	0.086763	0.08721	0.087008
Ecoli-noise0.1-nodes100	0.005	5	0.10778	0.12696	0.12812	0.128545	0.13585	0.10778	0.13585	0.12764	0.12684	0.12675	0.13191	0.12826	0.12693	0.12877	0.1264	0.12896	0.1308	0.12679	0.12885	0.12789	0.12821	0.12697	0.1283	0.12716	0.12849	0.12695	0.12695	0.1285	0.12831	0.12775	0.12812	0.12859	0.12937	0.12829	0.12794	0.12761
Ecoli-noise0.1-nodes150	0.005	5	0.10957	0.112255	0.1126	0.11307	0.11379	0.10986	0.10957	0.11259	0.11306	0.11338	0.11379	0.11326	0.1133	0.11261	0.11266	0.113	0.11308	0.11247	0.11225	0.11282	0.11252	0.11231	0.11269	0.11297	0.11226	0.11331	0.1126	0.11345	0.11153	0.11309	0.11165	0.11165	0.11186	0.11208	0.11255	0.11255
Ecoli-noise0.1-nodes200	0.005	5	0.069187	0.085169	0.085518	0.085847	0.087744	0.069187	0.087744	0.085908	0.085912	0.085684	0.085935	0.085282	0.085	0.085182	0.085094	0.085385	0.085548	0.085674	0.085659	0.084753	0.085402	0.086194	0.084793	0.085558	0.08556	0.085786	0.085919	0.085972	0.085915	0.085518	0.085038	0.085355	0.085385	0.084879	0.085156	0.085497
Ecoli-noise0.5-nodes100	0.005	5	0.083503	0.0942	0.094611	0.095098	0.096895	0.083503	0.093764	0.095022	0.096895	0.0945	0.094085	0.093844	0.094316	0.094017	0.094393	0.095172	0.094611	0.094813	0.094229	0.093793	0.09521	0.093985	0.095101	0.095175	0.094886	0.095661	0.095095	0.094321	0.094721	0.095331	0.094424	0.09426	0.095048	0.094171	0.095216	0.094825
Ecoli-noise0.5-nodes150	0.005	5	0.097991	0.12706	0.12774	0.12839	0.12911	0.097991	0.12683	0.12891	0.12646	0.1271	0.12774	0.12763	0.12644	0.12702	0.12689	0.12588	0.12779	0.12864	0.12743	0.12764	0.1275	0.12849	0.12841	0.12803	0.12911	0.12792	0.12754	0.12871	0.12864	0.12822	0.12808	0.12812	0.1288	0.12638	0.1271	0.12837
Ecoli-noise0.5-nodes200	0.005	5	0.066013	0.0884145	0.088636	0.088837	0.08943	0.066013	0.086491	0.088577	0.089085	0.088609	0.088455	0.088643	0.088431	0.088398	0.088838	0.088617	0.088979	0.088691	0.088953	0.088772	0.088049	0.088575	0.088199	0.088617	0.08879	0.088722	0.088636	0.08867	0.088891	0.088288	0.088836	0.088277	0.088981	0.08943	0.088297	0.089152
Yeast-noise0.0-nodes100	0.005	5	0.30773	0.310565	0.31368	0.31612	0.48958	0.48958	0.42861	0.3504	0.31644	0.32196	0.31942	0.31921	0.31424	0.31416	0.31504	0.31792	0.3158	0.31368	0.30863	0.31419	0.31523	0.311	0.30958	0.31095	0.31118	0.31023	0.31214	0.30773	0.30931	0.31389	0.31027	0.30977	0.31112	0.31244	0.30897	0.31086
Yeast-noise0.0-nodes150	0.005	5	0.40873	0.41074	0.41203	0.414335	0.50195	0.50195	0.47821	0.4509	0.43608	0.42585	0.41572	0.41428	0.4128	0.41488	0.41363	0.41248	0.41439	0.41402	0.41152	0.41149	0.41142	0.41233	0.41205	0.41109	0.40929	0.41157	0.40965	0.40903	0.41122	0.41032	0.41043	0.41203	0.41029	0.41105	0.41008	0.40873
Yeast-noise0.0-nodes200	0.005	5	0.35971	0.44851	0.45128	0.45287	0.48091	0.35971	0.48091	0.46167	0.45357	0.45393	0.45307	0.45179	0.45301	0.45344	0.4532	0.45175	0.45273	0.45199	0.45078	0.45128	0.45236	0.4513	0.44986	0.45027	0.45172	0.44841	0.44747	0.4476	0.4496	0.44861	0.44834	0.44811	0.44918	0.44778	0.44839	0.44907
Yeast-noise0.1-nodes100	0.005	5	0.35326	0.484105	0.48759	0.48951	0.49187	0.35326	0.4834	0.48874	0.47978	0.48481	0.49011	0.47848	0.4884	0.48848	0.4881	0.48598	0.48631	0.47935	0.48615	0.48585	0.48339	0.48253	0.49187	0.49002	0.49024	0.48759	0.48836	0.48879	0.49129	0.49078	0.489	0.48725	0.48562	0.4792	0.49169	0.49076
Yeast-noise0.1-nodes150	0.005	5	0.38315	0.393025	0.39458	0.396105	0.44647	0.38315	0.44647	0.41359	0.40259	0.4006	0.39735	0.39608	0.39722	0.39562	0.39666	0.39601	0.39553	0.39382	0.39458	0.395	0.39496	0.39313	0.39449	0.39613	0.3936	0.39402	0.39276	0.39288	0.39211	0.39553	0.39307	0.38892	0.39298	0.39344	0.39197	0.3902
Yeast-noise0.1-nodes200	0.005	5	0.19968	0.381425	0.38208	0.382905	0.38397	0.19968	0.35738	0.38184	0.38138	0.38005	0.37845	0.383	0.38316	0.38386	0.38208	0.3817	0.38219	0.38103	0.38256	0.38298	0.38191	0.38397	0.38264	0.3828	0.382	0.38326	0.38244	0.38109	0.38147	0.38195	0.38283	0.38058	0.38196	0.38211	0.38356	0.38305
Yeast-noise0.5-nodes100	0.005	5	0.17963	0.357915	0.36325	0.366475	0.37	0.17963	0.29219	0.34198	0.34793	0.35602	0.3578	0.35845	0.35886	0.35937	0.35717	0.36323	0.36746	0.35252	0.35803	0.35817	0.36583	0.36073	0.36652	0.36547	0.36325	0.36709	0.36961	0.37	0.36966	0.36688	0.36547	0.36643	0.36682	0.3642	0.36445	0.36518
Yeast-noise0.5-nodes150	0.005	5	0.13189	0.2776	0.27855	0.279175	0.2804	0.13189	0.26914	0.27332	0.27758	0.27899	0.27712	0.27679	0.2782	0.2767	0.27921	0.27801	0.27902	0.27769	0.27866	0.27864	0.27855	0.27832	0.27716	0.27934	0.27876	0.27762	0.27908	0.27917	0.27848	0.28023	0.27918	0.2804	0.27842	0.27953	0.27945	0.28028
Yeast-noise0.5-nodes200	0.005	5	0.11262	0.26485	0.26618	0.26717	0.26961	0.11262	0.22992	0.2602	0.26298	0.26468	0.26573	0.26355	0.26604	0.26637	0.2661	0.26563	0.26475	0.26866	0.26618	0.26646	0.26713	0.26803	0.26754	0.26961	0.26659	0.26606	0.26696	0.26705	0.26495	0.26733	0.26711	0.26737	0.26353	0.26513	0.26795	0.26721
D5_InSilico	0.005	5	0.25617	0.257472	0.260715	0.271848	0.27727	0.27486	0.27727	0.26281	0.25862	0.25709	0.25617
D5_EColi	0.005	5	0.076994	0.0772432	0.0779045	0.0820472	0.088445	0.088445	0.083267	0.078388	0.077421	0.077184	0.076994
D5_Yeast	0.005	5	0.022324	0.0231625	0.023185	0.0232442	0.023615	0.022324	0.023615	0.0232	0.023259	0.02316	0.02317
Ecoli-noise0.0-nodes100	0.01	1	0.089687	0.0913675	0.092033	0.092876	0.10196	0.10196	0.094087	0.093055	0.092121	0.092073	0.091547	0.093711	0.091956	0.0897	0.089687	0.093155	0.094141	0.09214	0.092033	0.09108	0.090954	0.091842	0.092425	0.091788	0.093063	0.092385	0.091227	0.089932	0.092856	0.091508	0.09202	0.09084	0.090584	0.091915	0.09207	0.092896
Ecoli-noise0.0-nodes150	0.01	1	0.10593	0.10727	0.10813	0.10925	0.12004	0.12004	0.1106	0.10908	0.10805	0.10664	0.1084	0.10723	0.10813	0.1083	0.11079	0.10731	0.10713	0.10718	0.10999	0.10771	0.10756	0.10673	0.10784	0.10593	0.10673	0.10948	0.10747	0.10883	0.10869	0.10696	0.10865	0.10966	0.10857	0.10959	0.10796	0.10942
Ecoli-noise0.0-nodes200	0.01	1	0.082512	0.089815	0.090813	0.091385	0.091849	0.082512	0.087084	0.091739	0.091849	0.090813	0.091315	0.091455	0.090744	0.090096	0.090316	0.091192	0.091762	0.091083	0.088839	0.090304	0.089762	0.089503	0.091784	0.08834	0.091532	0.090959	0.089711	0.090176	0.0912	0.091548	0.089868	0.091118	0.091494	0.089712	0.090522	0.091194
Ecoli-noise0.1-nodes100	0.01	1	0.10778	0.1229	0.12399	0.124705	0.1259	0.10778	0.12262	0.12254	0.12347	0.12326	0.12387	0.12268	0.12281	0.12335	0.1259	0.11907	0.11997	0.12407	0.12501	0.1244	0.12557	0.12462	0.12212	0.12299	0.12542	0.12471	0.1247	0.12531	0.12399	0.12576	0.12465	0.12335	0.12415	0.12501	0.12358	0.12459
Ecoli-noise0.1-nodes150	0.01	1	0.10986	0.114305	0.11555	0.116415	0.11872	0.10986	0.11774	0.11872	0.11478	0.11625	0.117	0.11314	0.11596	0.11624	0.11709	0.11609	0.11555	0.11515	0.1133	0.11437	0.11368	0.11424	0.11629	0.11408	0.11654	0.11557	0.11481	0.11689	0.11419	0.11398	0.11521	0.11567	0.11525	0.11747	0.11814	0.11466
Ecoli-noise0.1-nodes200	0.01	1	0.069187	0.071894	0.072325	0.0728085	0.073331	0.069187	0.070559	0.070821	0.072297	0.072171	0.071805	0.072607	0.073112	0.072325	0.073284	0.073331	0.072756	0.07079	0.072016	0.072104	0.072333	0.072542	0.07291	0.072226	0.072957	0.071855	0.073052	0.072842	0.071895	0.071991	0.071853	0.073022	0.071893	0.072775	0.07269	0.072629
Ecoli-noise0.5-nodes100	0.01	1	0.080024	0.0811245	0.082242	0.0827165	0.083529	0.083503	0.082821	0.0835	0.081286	0.082242	0.082378	0.081855	0.080637	0.083529	0.080411	0.080248	0.082633	0.081205	0.081044	0.081711	0.082857	0.080974	0.08332	0.082323	0.081665	0.080024	0.082555	0.081957	0.082421	0.082417	0.081724	0.082905	0.080618	0.0828	0.082394	0.080127
Ecoli-noise0.5-nodes150	0.01	1	0.097991	0.099631	0.10027	0.101225	0.10189	0.097991	0.099323	0.10115	0.098558	0.10166	0.10015	0.10141	0.10138	0.099504	0.099802	0.10073	0.09964	0.10089	0.099183	0.099228	0.10138	0.1003	0.1013	0.098787	0.10032	0.10032	0.10144	0.10027	0.10189	0.10011	0.10136	0.1006	0.099622	0.099984	0.10015	0.099702
Ecoli-noise0.5-nodes200	0.01	1	0.066013	0.067495	0.067808	0.068058	0.068722	0.066013	0.066866	0.067109	0.067743	0.067913	0.067732	0.067604	0.067493	0.06797	0.066922	0.067808	0.067959	0.068032	0.068175	0.068093	0.068722	0.067514	0.067727	0.068084	0.067102	0.068088	0.067857	0.068026	0.068214	0.068308	0.067808	0.066943	0.067841	0.066765	0.067497	0.068354
Yeast-noise0.0-nodes100	0.01	1	0.4547	0.45822	0.45986	0.461435	0.48958	0.48958	0.47071	0.45849	0.45944	0.46041	0.4623	0.45626	0.45893	0.46109	0.45786	0.45793	0.45795	0.46214	0.4547	0.4571	0.45878	0.45986	0.46065	0.45875	0.45857	0.46087	0.45885	0.46119	0.4632	0.45748	0.45993	0.46168	0.46383	0.45622	0.46242	0.46018
Yeast-noise0.0-nodes150	0.01	1	0.49886	0.50755	0.50893	0.50989	0.51144	0.50195	0.49886	0.50885	0.50826	0.50186	0.51059	0.5056	0.50442	0.50829	0.51144	0.5114	0.50456	0.50908	0.50844	0.51059	0.50899	0.50989	0.50457	0.50996	0.50893	0.50968	0.50888	0.51031	0.50684	0.50891	0.51005	0.50983	0.50989	0.50943	0.50945	0.50891
Yeast-noise0.0-nodes200	0.01	1	0.35125	0.36059	0.36164	0.362485	0.36351	0.35971	0.35125	0.36055	0.36069	0.36058	0.36274	0.35987	0.36282	0.36158	0.36157	0.36351	0.36307	0.36121	0.36302	0.36253	0.3606	0.36154	0.36318	0.36056	0.3621	0.36218	0.3627	0.36244	0.36167	0.36051	0.36243	0.35986	0.36236	0.36164	0.36136	0.36211
Yeast-noise0.1-nodes100	0.01	1	0.29026	0.298125	0.30007	0.30189	0.35326	0.35326	0.31309	0.29945	0.3002	0.29973	0.30042	0.29026	0.2973	0.29461	0.29725	0.30186	0.30192	0.30604	0.30183	0.30056	0.29477	0.30015	0.30232	0.30097	0.30434	0.29915	0.30242	0.30198	0.2987	0.29066	0.29982	0.29812	0.29813	0.30007	0.29956	0.29782
Yeast-noise0.1-nodes150	0.01	1	0.38315	0.41552	0.41862	0.421125	0.42534	0.38315	0.42395	0.42306	0.42534	0.42266	0.42262	0.42159	0.41642	0.41504	0.42211	0.42066	0.42059	0.40568	0.41539	0.41862	0.41989	0.40908	0.42177	0.41631	0.40899	0.41909	0.42043	0.41715	0.41565	0.41972	0.41966	0.41598	0.41762	0.4175	0.4148	0.41233
Yeast-noise0.1-nodes200	0.01	1	0.19968	0.202135	0.20311	0.20367	0.20526	0.19968	0.20526	0.20233	0.20118	0.20346	0.2034	0.20429	0.20199	0.20405	0.20392	0.20326	0.2024	0.20171	0.20107	0.20108	0.20311	0.20204	0.20229	0.20348	0.20377	0.20442	0.20331	0.20223	0.20119	0.20417	0.20262	0.20272	0.20269	0.20357	0.20382	0.20335
Yeast-noise0.5-nodes100	0.01	1	0.16114	0.162685	0.16387	0.16438	0.17963	0.17963	0.17428	0.1638	0.16184	0.16401	0.16114	0.16187	0.16395	0.16225	0.16429	0.1638	0.16408	0.16294	0.1654	0.16542	0.16204	0.16354	0.16398	0.16243	0.1642	0.1631	0.16387	0.1652	0.16304	0.16434	0.16115	0.1638	0.16442	0.16232	0.16462	0.16449
Yeast-noise0.5-nodes150	0.01	1	0.13189	0.155605	0.15611	0.15688	0.15811	0.13189	0.15661	0.15551	0.15582	0.15518	0.1561	0.15499	0.15811	0.15596	0.15638	0.15702	0.15715	0.1557	0.15693	0.15614	0.15522	0.15691	0.15672	0.15685	0.1563	0.15604	0.15719	0.15787	0.15608	0.1568	0.1577	0.15454	0.15576	0.15441	0.15611	0.15521
Yeast-noise0.5-nodes200	0.01	1	0.10557	0.10674	0.10734	0.107695	0.11262	0.11262	0.1101	0.10824	0.10674	0.10598	0.10674	0.10781	0.10722	0.10806	0.10632	0.10611	0.10752	0.10681	0.10734	0.10716	0.10737	0.10738	0.10557	0.10657	0.10604	0.10793	0.10868	0.10688	0.10732	0.1062	0.1079	0.10746	0.10758	0.1075	0.10745	0.10693
D5_InSilico	0.01	1	0.26973	0.269872	0.269945	0.26995	0.27486	0.27486	0.26995	0.26985	0.26973	0.26995	0.26994
D5_EColi	0.01	1	0.088097	0.088421	0.088453	0.088464	0.088503	0.088445	0.088097	0.088503	0.088461	0.088465	0.088413
D5_Yeast	0.01	1	0.022316	0.0223243	0.0223255	0.0223297	0.022339	0.022324	0.022316	0.022339	0.022326	0.022325	0.022331
Ecoli-noise0.0-nodes100	0.01	2	0.10196	0.123625	0.12377	0.12479	0.13128	0.10196	0.10809	0.1259	0.13128	0.12925	0.12872	0.12475	0.12449	0.12377	0.12368	0.12216	0.12369	0.12407	0.12285	0.12399	0.12483	0.12375	0.12373	0.12365	0.1236	0.12373	0.12384	0.12373	0.12495	0.12461	0.12444	0.12518	0.12489	0.12176	0.12166	0.12144
Ecoli-noise0.0-nodes150	0.01	2	0.081042	0.0821825	0.08266	0.083108	0.12004	0.12004	0.10334	0.083846	0.08305	0.082848	0.083179	0.08212	0.082406	0.08146	0.082182	0.082183	0.08114	0.081744	0.082717	0.08321	0.082515	0.081042	0.083231	0.08266	0.082311	0.082893	0.082578	0.083462	0.082311	0.08299	0.082963	0.082905	0.08215	0.082337	0.083166	0.081927
Ecoli-noise0.0-nodes200	0.01	2	0.082512	0.085247	0.0855	0.0857575	0.087101	0.082512	0.085477	0.087101	0.085249	0.085785	0.085639	0.085245	0.084987	0.085561	0.08583	0.085304	0.085852	0.08573	0.084989	0.086198	0.085663	0.085608	0.084873	0.085142	0.085187	0.08621	0.085898	0.085327	0.085347	0.085535	0.0855	0.085791	0.085418	0.084913	0.085697	0.08549
Ecoli-noise0.1-nodes100	0.01	2	0.10778	0.126145	0.12707	0.12772	0.12932	0.10778	0.1239	0.12739	0.12644	0.12782	0.12711	0.12796	0.12932	0.12747	0.12688	0.12752	0.124	0.12652	0.12608	0.12827	0.12573	0.12778	0.12659	0.12756	0.12868	0.12612	0.12617	0.12852	0.12648	0.12735	0.12662	0.12707	0.12251	0.12566	0.12897	0.12766
Ecoli-noise0.1-nodes150	0.01	2	0.10986	0.129245	0.12961	0.13007	0.13092	0.10986	0.12057	0.12817	0.12961	0.12871	0.12922	0.12955	0.12877	0.12884	0.12974	0.12937	0.12943	0.12923	0.12976	0.12979	0.12956	0.12933	0.13037	0.13042	0.12987	0.12926	0.13052	0.13011	0.13049	0.13092	0.13003	0.13021	0.1294	0.1299	0.1304	0.12996
Ecoli-noise0.1-nodes200	0.01	2	0.069187	0.082942	0.083077	0.0832895	0.087727	0.069187	0.083994	0.087727	0.084436	0.083218	0.083139	0.082941	0.083039	0.083551	0.083292	0.083077	0.083308	0.083283	0.083051	0.082774	0.083088	0.083008	0.083354	0.082827	0.08277	0.082745	0.083026	0.083105	0.083024	0.082459	0.083172	0.082943	0.083287	0.083411	0.08295	0.082868
Ecoli-noise0.5-nodes100	0.01	2	0.075107	0.0811065	0.081236	0.081466	0.083503	0.083503	0.082814	0.075107	0.079729	0.080916	0.081435	0.081922	0.081236	0.081655	0.081709	0.081101	0.081544	0.081026	0.081068	0.081149	0.081112	0.081346	0.081041	0.081386	0.081144	0.081434	0.081158	0.081401	0.08166	0.081262	0.081207	0.081497	0.081195	0.081024	0.081192	0.081348
Ecoli-noise0.5-nodes150	0.01	2	0.097991	0.105515	0.10602	0.106445	0.11384	0.097991	0.11384	0.10938	0.11359	0.10623	0.10775	0.10665	0.10603	0.10671	0.10615	0.10642	0.10605	0.10647	0.10586	0.10603	0.10517	0.10556	0.10542	0.10602	0.1058	0.10543	0.10554	0.10594	0.10659	0.10612	0.10549	0.10578	0.10546	0.10493	0.10539	0.10579
Ecoli-noise0.5-nodes200	0.01	2	0.066013	0.0906355	0.091024	0.09124	0.091796	0.066013	0.078557	0.076231	0.090568	0.085198	0.089847	0.089957	0.090295	0.090703	0.090773	0.090823	0.090942	0.091517	0.09118	0.091414	0.091024	0.091197	0.090765	0.091145	0.091212	0.091064	0.090958	0.090936	0.09151	0.091127	0.09107	0.091796	0.09129	0.091318	0.09132	0.091268
Yeast-noise0.0-nodes100	0.01	2	0.25365	0.254175	0.25491	0.256045	0.48958	0.48958	0.39112	0.31678	0.25532	0.25463	0.25415	0.25418	0.25414	0.25436	0.25476	0.25477	0.25496	0.25406	0.25483	0.25366	0.25514	0.25491	0.25404	0.25365	0.25635	0.25634	0.25507	0.25462	0.25837	0.25417	0.25668	0.25409	0.25514	0.2561	0.25542	0.25599
Yeast-noise0.0-nodes150	0.01	2	0.50055	0.5022	0.50263	0.50297	0.50406	0.50195	0.50177	0.50256	0.50228	0.50127	0.50267	0.50359	0.50289	0.50234	0.50258	0.50222	0.50055	0.50159	0.50246	0.50297	0.50218	0.50285	0.50367	0.50301	0.50406	0.50164	0.50293	0.50263	0.50226	0.50097	0.50323	0.50318	0.50288	0.50297	0.50361	0.50279
Yeast-noise0.0-nodes200	0.01	2	0.35971	0.41077	0.41155	0.41305	0.4149	0.35971	0.40121	0.39733	0.41396	0.41366	0.4149	0.41354	0.41094	0.41156	0.41149	0.41229	0.41291	0.41229	0.41107	0.41155	0.40927	0.41336	0.41462	0.4106	0.41041	0.41262	0.41319	0.41232	0.41275	0.4112	0.41142	0.41041	0.4149	0.41135	0.41028	0.41117
Yeast-noise0.1-nodes100	0.01	2	0.333	0.34464	0.34643	0.348	0.41029	0.35326	0.40015	0.41029	0.333	0.33623	0.34139	0.34007	0.34208	0.34419	0.33979	0.34611	0.34648	0.34612	0.34589	0.34598	0.34643	0.34383	0.34594	0.34573	0.34856	0.34771	0.34509	0.34782	0.34651	0.34647	0.34819	0.34842	0.34676	0.34839	0.34694	0.34818
Yeast-noise0.1-nodes150	0.01	2	0.38315	0.440645	0.44218	0.443825	0.45262	0.38315	0.45262	0.44433	0.44695	0.44584	0.44467	0.44382	0.44569	0.44375	0.44367	0.44383	0.44164	0.43934	0.43972	0.43895	0.44218	0.44048	0.43412	0.44175	0.4416	0.43995	0.44146	0.44107	0.44312	0.44433	0.4424	0.44297	0.44035	0.44244	0.44124	0.44081
Yeast-noise0.1-nodes200	0.01	2	0.19968	0.340795	0.3439	0.34553	0.34697	0.19968	0.27895	0.33228	0.34136	0.33305	0.33717	0.33881	0.34089	0.3407	0.34149	0.34053	0.34351	0.34193	0.34482	0.34427	0.34522	0.34378	0.34486	0.34376	0.3439	0.34426	0.34625	0.34668	0.34694	0.34628	0.34639	0.34697	0.34478	0.34515	0.34688	0.34584
Yeast-noise0.5-nodes100	0.01	2	0.14328	0.314285	0.33844	0.339605	0.34062	0.17963	0.20998	0.14328	0.16212	0.15063	0.19949	0.24229	0.30312	0.32545	0.33568	0.33559	0.33455	0.33526	0.33557	0.33906	0.33844	0.33956	0.3394	0.33869	0.33906	0.33799	0.33984	0.34062	0.33967	0.33982	0.33965	0.34006	0.34051	0.33999	0.33926	0.33953
Yeast-noise0.5-nodes150	0.01	2	0.13189	0.14923	0.14988	0.15053	0.17122	0.13189	0.16626	0.17122	0.15461	0.15273	0.15208	0.15068	0.15012	0.15037	0.15062	0.15006	0.14997	0.1507	0.14988	0.1496	0.14994	0.15044	0.15015	0.14941	0.14946	0.14892	0.14912	0.14961	0.14954	0.14884	0.14953	0.14929	0.14908	0.149	0.14892	0.14917
Yeast-noise0.5-nodes200	0.01	2	0.10918	0.131035	0.13449	0.136355	0.14905	0.11262	0.14905	0.12075	0.10918	0.11865	0.12089	0.12891	0.13075	0.13075	0.13132	0.13149	0.13219	0.1332	0.13291	0.13381	0.13475	0.13449	0.13434	0.13555	0.13522	0.13531	0.13498	0.13508	0.13666	0.13629	0.13646	0.13651	0.13713	0.13793	0.13679	0.13642
D5_InSilico	0.01	2	0.27486	0.28072	0.281265	0.28139	0.28252	0.27486	0.28252	0.28055	0.28123	0.2813	0.28142
D5_EColi	0.01	2	0.082567	0.0836787	0.0838485	0.083974	0.088445	0.088445	0.082567	0.083744	0.083657	0.083981	0.083953
D5_Yeast	0.01	2	0.022089	0.0221233	0.02221	0.0222495	0.022324	0.022324	0.022258	0.022224	0.022196	0.022089	0.022099
Ecoli-noise0.0-nodes100	0.01	3	0.10196	0.113695	0.11566	0.117605	0.11856	0.10196	0.11622	0.11806	0.11566	0.11371	0.11601	0.11635	0.11578	0.11567	0.11367	0.11419	0.11548	0.11324	0.11323	0.11368	0.11273	0.11299	0.11386	0.1131	0.11451	0.11548	0.11473	0.11856	0.11794	0.11801	0.11816	0.11815	0.11783	0.11758	0.11743	0.11763
Ecoli-noise0.0-nodes150	0.01	3	0.117	0.13834	0.13955	0.14014	0.14051	0.12004	0.117	0.12528	0.13666	0.1363	0.13688	0.13809	0.13868	0.13832	0.13982	0.13924	0.13955	0.13893	0.13972	0.14022	0.14043	0.13999	0.13933	0.13836	0.14016	0.13908	0.14044	0.14051	0.14027	0.14047	0.14012	0.13959	0.13993	0.14023	0.13989	0.13955
Ecoli-noise0.0-nodes200	0.01	3	0.082512	0.0867195	0.086954	0.087252	0.087948	0.082512	0.085116	0.086964	0.087834	0.086728	0.086834	0.087948	0.087316	0.087431	0.087652	0.086663	0.086796	0.087369	0.086817	0.086674	0.087716	0.086625	0.087109	0.086854	0.087013	0.086835	0.086711	0.086534	0.08698	0.08621	0.087355	0.087041	0.086943	0.087083	0.087188	0.086954
Ecoli-noise0.1-nodes100	0.01	3	0.10647	0.10809	0.10974	0.113345	0.11777	0.10778	0.11765	0.11777	0.11624	0.11706	0.11669	0.11547	0.11394	0.11498	0.11275	0.11257	0.11136	0.11147	0.11049	0.11093	0.1095	0.10969	0.11015	0.10974	0.10956	0.10919	0.1084	0.10851	0.10727	0.10846	0.10735	0.10745	0.10702	0.10693	0.1074	0.10647
Ecoli-noise0.1-nodes150	0.01	3	0.10986	0.118875	0.12077	0.122195	0.12375	0.10986	0.11041	0.11737	0.11755	0.11826	0.11841	0.11792	0.11933	0.11842	0.11965	0.1205	0.11979	0.11961	0.12013	0.12047	0.12077	0.12115	0.1217	0.12095	0.12213	0.12255	0.12226	0.12196	0.12155	0.12286	0.12213	0.12281	0.12346	0.12246	0.12273	0.12375
Ecoli-noise0.1-nodes200	0.01	3	0.069187	0.0852995	0.085921	0.0860905	0.087633	0.069187	0.086057	0.085971	0.087633	0.087316	0.087054	0.086255	0.085939	0.086477	0.086246	0.086093	0.086088	0.085932	0.085997	0.085921	0.08508	0.086104	0.086067	0.085004	0.085222	0.085009	0.085692	0.085549	0.085296	0.085633	0.08566	0.085707	0.084957	0.085317	0.085303	0.085241
Ecoli-noise0.5-nodes100	0.01	3	0.083503	0.085473	0.085678	0.0871985	0.090976	0.083503	0.089177	0.088923	0.090976	0.090315	0.089592	0.08799	0.087976	0.086606	0.087791	0.085762	0.085459	0.085297	0.085849	0.085298	0.084797	0.085653	0.085678	0.085671	0.085487	0.08559	0.085849	0.085612	0.085393	0.085859	0.085727	0.086147	0.085068	0.085588	0.085646	0.085358
Ecoli-noise0.5-nodes150	0.01	3	0.097991	0.12346	0.12417	0.124685	0.12578	0.097991	0.12081	0.1238	0.12341	0.12428	0.1248	0.12578	0.12532	0.12424	0.12543	0.12436	0.12501	0.1248	0.1242	0.12417	0.12496	0.12395	0.12505	0.12415	0.12457	0.12423	0.12383	0.1242	0.12394	0.12363	0.12351	0.12315	0.1233	0.12282	0.12315	0.1227
Ecoli-noise0.5-nodes200	0.01	3	0.066013	0.0857845	0.087738	0.0883265	0.089368	0.066013	0.080737	0.082926	0.084056	0.084813	0.085195	0.085854	0.085669	0.085715	0.086462	0.08675	0.087068	0.08674	0.087229	0.087738	0.087987	0.088085	0.087746	0.088091	0.088075	0.088389	0.08772	0.088264	0.089033	0.088627	0.088761	0.089368	0.089347	0.088444	0.088709	0.088199
Yeast-noise0.0-nodes100	0.01	3	0.28798	0.28904	0.29093	0.293365	0.48958	0.48958	0.45032	0.34803	0.31378	0.29992	0.29398	0.2923	0.29322	0.29351	0.29417	0.29214	0.29093	0.29081	0.28994	0.28992	0.29182	0.28939	0.29202	0.28898	0.28798	0.28967	0.28867	0.2882	0.2896	0.2911	0.2912	0.289	0.28843	0.28908	0.28828	0.28893
Yeast-noise0.0-nodes150	0.01	3	0.36092	0.366915	0.37119	0.37927	0.50195	0.50195	0.47159	0.4379	0.40022	0.39256	0.388	0.38227	0.37999	0.37855	0.37751	0.3759	0.37512	0.37258	0.37169	0.37087	0.37119	0.36914	0.36828	0.37122	0.37047	0.36868	0.36362	0.36729	0.36752	0.36654	0.36185	0.36263	0.36112	0.36263	0.36222	0.36092
Yeast-noise0.0-nodes200	0.01	3	0.35971	0.39606	0.39935	0.40806	0.42337	0.35971	0.41679	0.42337	0.41633	0.41763	0.41515	0.41672	0.41494	0.41323	0.40289	0.4017	0.40048	0.39836	0.40111	0.40114	0.39757	0.39906	0.39631	0.39935	0.40054	0.39733	0.40002	0.39388	0.3936	0.39708	0.39779	0.39459	0.3935	0.39465	0.39437	0.39581
Yeast-noise0.1-nodes100	0.01	3	0.35326	0.53032	0.5376	0.54414	0.54989	0.35326	0.43589	0.51936	0.53401	0.53499	0.53402	0.53235	0.52878	0.52278	0.52618	0.52198	0.53186	0.5439	0.52818	0.53639	0.53922	0.54812	0.54989	0.54935	0.53739	0.54254	0.54914	0.54459	0.54372	0.5453	0.54428	0.54949	0.54249	0.5434	0.544	0.5376
Yeast-noise0.1-nodes150	0.01	3	0.38315	0.47895	0.48023	0.481105	0.48281	0.38315	0.47574	0.47734	0.47988	0.4788	0.47839	0.48151	0.48174	0.48104	0.48038	0.48281	0.47965	0.48135	0.48	0.48023	0.47788	0.48107	0.47984	0.48149	0.47921	0.47993	0.48114	0.48117	0.48101	0.48107	0.48103	0.4791	0.47855	0.4808	0.48144	0.47759
Yeast-noise0.1-nodes200	0.01	3	0.19968	0.363045	0.36889	0.370585	0.37471	0.19968	0.31594	0.34584	0.35076	0.35602	0.35795	0.3589	0.36217	0.36392	0.36399	0.36889	0.36757	0.36732	0.3674	0.36876	0.37053	0.36873	0.36938	0.37176	0.37004	0.36927	0.37024	0.37071	0.37131	0.37064	0.37095	0.36922	0.3692	0.37118	0.37091	0.37471
Yeast-noise0.5-nodes100	0.01	3	0.17963	0.35665	0.38571	0.394405	0.39926	0.17963	0.25302	0.31188	0.32231	0.33934	0.34571	0.35293	0.35832	0.35498	0.3657	0.36915	0.37067	0.37421	0.37621	0.37946	0.38605	0.38571	0.39263	0.38845	0.39658	0.39659	0.38875	0.39361	0.39585	0.39507	0.39295	0.39374	0.39926	0.39644	0.39795	0.39806
Yeast-noise0.5-nodes150	0.01	3	0.13189	0.234415	0.23674	0.238315	0.24084	0.13189	0.20576	0.2266	0.23314	0.23274	0.23446	0.23423	0.2343	0.23437	0.23587	0.23705	0.2363	0.23591	0.23676	0.23596	0.23573	0.23674	0.23699	0.23751	0.23725	0.23754	0.23651	0.23904	0.2386	0.23857	0.2389	0.2392	0.23806	0.23961	0.23896	0.24084
Yeast-noise0.5-nodes200	0.01	3	0.11262	0.25358	0.2546	0.25502	0.25644	0.11262	0.18494	0.23058	0.24567	0.25051	0.25644	0.25607	0.2535	0.2555	0.2546	0.25472	0.25511	0.25372	0.25545	0.25311	0.2548	0.25543	0.25618	0.25518	0.25463	0.25447	0.25478	0.25475	0.25474	0.25493	0.2546	0.25424	0.25366	0.25408	0.25334	0.25428
D5_InSilico	0.01	3	0.26877	0.26903	0.269435	0.273537	0.27745	0.27486	0.27745	0.26957	0.2693	0.26894	0.26877
D5_EColi	0.01	3	0.082635	0.0829288	0.0838735	0.0870345	0.088445	0.088445	0.087908	0.084414	0.083333	0.082794	0.082635
D5_Yeast	0.01	3	0.022317	0.022326	0.0223615	0.0224412	0.022562	0.022324	0.022562	0.022458	0.022391	0.022332	0.022317
Ecoli-noise0.0-nodes100	0.01	4	0.10196	0.12757	0.13122	0.135105	0.14004	0.10196	0.1149	0.12151	0.11971	0.12575	0.12793	0.13207	0.12984	0.13177	0.12668	0.12819	0.12819	0.12721	0.12669	0.13047	0.12892	0.13146	0.12808	0.13122	0.13284	0.13495	0.13756	0.1356	0.13526	0.1332	0.13347	0.13927	0.13809	0.13876	0.13821	0.14004
Ecoli-noise0.0-nodes150	0.01	4	0.11892	0.12847	0.12904	0.129515	0.13008	0.12004	0.11892	0.12369	0.12979	0.1297	0.12913	0.1297	0.12891	0.12842	0.12937	0.12938	0.12916	0.12931	0.12984	0.12965	0.12852	0.13008	0.12892	0.12904	0.12885	0.12868	0.12771	0.13003	0.12853	0.12835	0.12986	0.12836	0.12921	0.12931	0.12874	0.12819
Ecoli-noise0.0-nodes200	0.01	4	0.082512	0.087237	0.087483	0.087683	0.088786	0.082512	0.086774	0.088786	0.087293	0.088121	0.087644	0.088061	0.087679	0.088776	0.088052	0.087441	0.087894	0.087226	0.087488	0.087667	0.087687	0.087483	0.087293	0.087223	0.087011	0.087452	0.087609	0.086045	0.087248	0.08774	0.087575	0.087455	0.0861	0.087621	0.086612	0.087267
Ecoli-noise0.1-nodes100	0.01	4	0.10778	0.13096	0.13149	0.13233	0.13546	0.10778	0.13149	0.13546	0.13405	0.13318	0.13327	0.13384	0.13156	0.1329	0.13306	0.1304	0.13178	0.13094	0.13261	0.13006	0.13205	0.13119	0.13004	0.13194	0.13123	0.13098	0.13006	0.13125	0.13197	0.12977	0.13047	0.13123	0.13139	0.13174	0.13203	0.13111
Ecoli-noise0.1-nodes150	0.01	4	0.10986	0.112995	0.1137	0.11415	0.11604	0.10986	0.11604	0.11399	0.11415	0.11395	0.11479	0.11369	0.11489	0.11473	0.11296	0.11318	0.11291	0.11394	0.11426	0.11407	0.11356	0.1128	0.11209	0.11384	0.11415	0.11089	0.11367	0.11287	0.11416	0.11298	0.1137	0.11382	0.11351	0.11301	0.11331	0.11421
Ecoli-noise0.1-nodes200	0.01	4	0.069187	0.083916	0.084209	0.084522	0.087075	0.069187	0.087075	0.084673	0.084682	0.084362	0.085194	0.084663	0.084209	0.084745	0.084724	0.084381	0.084008	0.084188	0.084209	0.08426	0.084093	0.084015	0.083689	0.082974	0.084251	0.084743	0.084329	0.084327	0.083873	0.083644	0.083854	0.084256	0.083672	0.084201	0.083274	0.083959
Ecoli-noise0.5-nodes100	0.01	4	0.083503	0.094682	0.095232	0.0954705	0.096213	0.083503	0.094629	0.094194	0.09526	0.09476	0.095798	0.096213	0.095469	0.095472	0.096186	0.095655	0.095953	0.094844	0.094501	0.094474	0.094743	0.095547	0.096005	0.094619	0.095444	0.095104	0.095246	0.09475	0.095232	0.095254	0.094492	0.095454	0.094148	0.094884	0.094735	0.095272
Ecoli-noise0.5-nodes150	0.01	4	0.097991	0.129135	0.12962	0.130115	0.13069	0.097991	0.12344	0.13004	0.12837	0.12926	0.13058	0.1287	0.12915	0.12909	0.12976	0.13023	0.12933	0.12957	0.12949	0.13005	0.12996	0.13067	0.12957	0.12962	0.13069	0.13018	0.13028	0.12912	0.13052	0.12965	0.12915	0.13022	0.12843	0.1297	0.12984	0.12898
Ecoli-noise0.5-nodes200	0.01	4	0.066013	0.087772	0.087999	0.0883805	0.088811	0.066013	0.083264	0.087895	0.087882	0.087999	0.087786	0.087546	0.087758	0.08803	0.087959	0.087643	0.087758	0.088596	0.087724	0.087999	0.087725	0.088379	0.087827	0.088392	0.088132	0.088382	0.088042	0.088323	0.08813	0.088343	0.088811	0.087971	0.088535	0.088702	0.088481	0.088398
Yeast-noise0.0-nodes100	0.01	4	0.31122	0.3129	0.31621	0.319925	0.48958	0.48958	0.47492	0.40771	0.36237	0.33942	0.32798	0.32241	0.31873	0.32012	0.31787	0.31973	0.31706	0.31663	0.31447	0.31621	0.31381	0.31783	0.31423	0.31667	0.3132	0.31243	0.31122	0.3117	0.31398	0.31278	0.31241	0.31253	0.31302	0.31393	0.31226	0.31143
Yeast-noise0.0-nodes150	0.01	4	0.39791	0.39961	0.40086	0.404005	0.50195	0.50195	0.46977	0.44606	0.41918	0.41219	0.40429	0.40444	0.40206	0.40147	0.3998	0.40004	0.40022	0.40077	0.39942	0.40074	0.39791	0.40048	0.39873	0.39934	0.3981	0.39859	0.39878	0.39866	0.40405	0.4025	0.40238	0.40086	0.40396	0.40142	0.40022	0.40089
Yeast-noise0.0-nodes200	0.01	4	0.35971	0.42943	0.43056	0.43193	0.43373	0.35971	0.42683	0.42914	0.43373	0.43097	0.43107	0.43265	0.43026	0.43211	0.43359	0.43256	0.42908	0.43056	0.43181	0.42983	0.43251	0.43054	0.43191	0.43195	0.42927	0.43236	0.42908	0.43065	0.43153	0.43021	0.42864	0.43154	0.43053	0.42885	0.43027	0.42959
Yeast-noise0.1-nodes100	0.01	4	0.35326	0.4816	0.48386	0.48668	0.49032	0.35326	0.46378	0.4813	0.48489	0.48046	0.47816	0.47562	0.48059	0.48615	0.48312	0.48558	0.4821	0.48464	0.48386	0.48333	0.48189	0.48582	0.48383	0.48131	0.48679	0.49032	0.48971	0.48318	0.48765	0.48393	0.48899	0.48205	0.48782	0.48657	0.48821	0.48779
Yeast-noise0.1-nodes150	0.01	4	0.38315	0.38901	0.39026	0.3926	0.41607	0.38315	0.41607	0.39869	0.39026	0.39371	0.39407	0.39403	0.39602	0.39196	0.39417	0.38986	0.39291	0.39134	0.39141	0.39166	0.38968	0.39229	0.39089	0.38866	0.3892	0.38807	0.38761	0.38867	0.39008	0.39019	0.38796	0.38915	0.39019	0.38887	0.38704	0.3906
Yeast-noise0.1-nodes200	0.01	4	0.19968	0.36738	0.36806	0.369405	0.37075	0.19968	0.33589	0.362	0.36624	0.36631	0.36765	0.36792	0.36769	0.36806	0.36869	0.36645	0.36766	0.36798	0.36788	0.36694	0.36869	0.36906	0.36871	0.36909	0.36941	0.36794	0.37002	0.37002	0.3694	0.37075	0.36971	0.36958	0.36711	0.36916	0.37003	0.37027
Yeast-noise0.5-nodes100	0.01	4	0.17963	0.38341	0.38779	0.39104	0.39619	0.17963	0.31261	0.3661	0.37316	0.38303	0.38111	0.38765	0.38441	0.38094	0.38203	0.38467	0.38779	0.38814	0.38834	0.38799	0.38801	0.38379	0.39113	0.38731	0.39095	0.38599	0.39258	0.393	0.38537	0.39119	0.39166	0.38928	0.39003	0.39619	0.39485	0.39463
Yeast-noise0.5-nodes150	0.01	4	0.13189	0.27626	0.27703	0.27811	0.27902	0.13189	0.24158	0.26854	0.27227	0.27698	0.27668	0.2748	0.27599	0.27637	0.27787	0.27615	0.27748	0.27829	0.27902	0.27841	0.27893	0.27819	0.27803	0.27827	0.27795	0.27885	0.27719	0.277	0.27692	0.27703	0.2769	0.2778	0.27663	0.27611	0.27829	0.2773
Yeast-noise0.5-nodes200	0.01	4	0.11262	0.240365	0.24188	0.24327	0.24541	0.11262	0.20835	0.23602	0.23922	0.23952	0.23902	0.2401	0.23953	0.24123	0.24188	0.24142	0.24063	0.24207	0.24164	0.24081	0.24194	0.24294	0.24333	0.24234	0.2437	0.24333	0.24226	0.24135	0.24341	0.24337	0.24456	0.24321	0.2427	0.24104	0.24541	0.24445
D5_InSilico	0.01	4	0.24116	0.242045	0.245725	0.26025	0.27486	0.27486	0.2642	0.2484	0.24305	0.24171	0.24116
D5_EColi	0.01	4	0.074497	0.0746432	0.075326	0.078744	0.088445	0.088445	0.07977	0.075666	0.074986	0.074497	0.074529
D5_Yeast	0.01	4	0.022299	0.0223327	0.022422	0.0225525	0.022922	0.022324	0.022922	0.022575	0.022485	0.022299	0.022359
Ecoli-noise0.0-nodes100	0.01	5	0.10196	0.12351	0.12413	0.125245	0.12627	0.10196	0.12019	0.12255	0.12296	0.12288	0.12594	0.12431	0.12355	0.12353	0.12538	0.12388	0.1243	0.12547	0.12417	0.1255	0.12503	0.12627	0.12556	0.12367	0.12387	0.12546	0.12323	0.12349	0.12511	0.12502	0.12546	0.12448	0.1238	0.12413	0.12361	0.12331
Ecoli-noise0.0-nodes150	0.01	5	0.11973	0.12838	0.12987	0.130345	0.13145	0.12004	0.11973	0.12138	0.12474	0.12558	0.12684	0.12753	0.12964	0.12997	0.1301	0.12883	0.12987	0.1288	0.12914	0.12972	0.12796	0.13026	0.12903	0.13048	0.13068	0.13023	0.13129	0.13018	0.13055	0.12953	0.13043	0.13109	0.12993	0.13055	0.13025	0.13145
Ecoli-noise0.0-nodes200	0.01	5	0.082512	0.085195	0.085664	0.085918	0.088094	0.082512	0.088094	0.0873	0.086687	0.08594	0.085889	0.08611	0.084344	0.085643	0.085811	0.08541	0.086201	0.085958	0.084647	0.085697	0.08549	0.085231	0.08487	0.085159	0.084942	0.086055	0.085664	0.085397	0.084864	0.085487	0.085896	0.085782	0.08572	0.085851	0.084864	0.08557
Ecoli-noise0.1-nodes100	0.01	5	0.10778	0.12683	0.12737	0.12789	0.13076	0.10778	0.13076	0.12876	0.12647	0.12795	0.12747	0.1262	0.12737	0.12618	0.12718	0.12906	0.12745	0.12783	0.12836	0.12734	0.12677	0.12805	0.12762	0.12735	0.12691	0.12808	0.12734	0.12777	0.12736	0.126	0.12857	0.12766	0.12559	0.12644	0.12689	0.1275
Ecoli-noise0.1-nodes150	0.01	5	0.10986	0.112705	0.11321	0.11364	0.11481	0.10986	0.11438	0.11481	0.11368	0.11291	0.11271	0.11381	0.11243	0.11338	0.11409	0.11206	0.11322	0.11281	0.11321	0.1136	0.11369	0.1127	0.11412	0.11322	0.11326	0.11271	0.1128	0.11318	0.11342	0.11205	0.11303	0.11382	0.11355	0.11201	0.11191	0.11228
Ecoli-noise0.1-nodes200	0.01	5	0.069187	0.084404	0.084689	0.084765	0.08705	0.069187	0.08705	0.08515	0.084693	0.084292	0.08483	0.084403	0.084606	0.084724	0.084724	0.084303	0.084577	0.084758	0.0847	0.084889	0.084409	0.084405	0.084721	0.084735	0.084892	0.084546	0.084953	0.084668	0.084385	0.084689	0.084346	0.084772	0.084904	0.084204	0.08452	0.084378
Ecoli-noise0.5-nodes100	0.01	5	0.083503	0.093452	0.093785	0.094161	0.094556	0.083503	0.094455	0.093028	0.094329	0.092522	0.093785	0.09345	0.094454	0.094109	0.093918	0.092536	0.093454	0.094556	0.093323	0.094123	0.093514	0.092712	0.094235	0.094083	0.093568	0.094199	0.093841	0.093715	0.093686	0.093936	0.094207	0.093833	0.093002	0.094379	0.09354	0.093707
Ecoli-noise0.5-nodes150	0.01	5	0.097991	0.127805	0.12818	0.128715	0.12973	0.097991	0.12371	0.12869	0.12675	0.12854	0.12784	0.12799	0.12819	0.12917	0.12773	0.12754	0.12715	0.12777	0.12799	0.12836	0.12788	0.12816	0.12825	0.12898	0.1277	0.12818	0.12973	0.12836	0.12925	0.12907	0.12905	0.12796	0.12874	0.12816	0.12865	0.12917
Ecoli-noise0.5-nodes200	0.01	5	0.066013	0.089142	0.089226	0.0893805	0.089789	0.066013	0.087424	0.089125	0.089182	0.089327	0.088922	0.089168	0.089064	0.089451	0.089211	0.089629	0.089226	0.089135	0.089235	0.089355	0.088962	0.089342	0.089406	0.089407	0.089352	0.089215	0.08961	0.089157	0.089489	0.089789	0.089518	0.089149	0.089307	0.089039	0.089226	0.089187
Yeast-noise0.0-nodes100	0.01	5	0.31839	0.320445	0.32175	0.32314	0.48958	0.48958	0.47037	0.35241	0.33031	0.32847	0.32842	0.32306	0.32413	0.32322	0.32199	0.32008	0.32059	0.32229	0.32202	0.31989	0.3225	0.32019	0.32191	0.32148	0.31955	0.31839	0.32007	0.3204	0.32104	0.32127	0.32175	0.32053	0.32256	0.3204	0.32056	0.32049
Yeast-noise0.0-nodes150	0.01	5	0.3864	0.388445	0.39011	0.391655	0.50195	0.50195	0.45695	0.42043	0.39815	0.39183	0.39161	0.39169	0.39316	0.3928	0.39011	0.39012	0.38981	0.39086	0.39065	0.39162	0.38979	0.39057	0.38968	0.3885	0.38831	0.39013	0.38873	0.38696	0.38897	0.38792	0.38844	0.38788	0.3864	0.38745	0.38819	0.38845
Yeast-noise0.0-nodes200	0.01	5	0.35971	0.433295	0.43416	0.43534	0.43747	0.35971	0.43333	0.43747	0.43656	0.43516	0.43519	0.43643	0.43653	0.43647	0.43454	0.43669	0.43561	0.43456	0.43403	0.4325	0.43152	0.4348	0.43204	0.43416	0.43549	0.43296	0.43397	0.43395	0.43321	0.43432	0.43256	0.43486	0.43346	0.43357	0.43326	0.43414
Yeast-noise0.1-nodes100	0.01	5	0.35326	0.477685	0.48193	0.483245	0.48598	0.35326	0.46655	0.47393	0.47559	0.48374	0.48193	0.47643	0.48487	0.47766	0.48057	0.47518	0.48213	0.48319	0.47901	0.48279	0.48301	0.48598	0.48309	0.47857	0.47771	0.48536	0.48586	0.48232	0.48274	0.48104	0.4833	0.48402	0.47496	0.48015	0.48518	0.47898
Yeast-noise0.1-nodes150	0.01	5	0.38201	0.384665	0.38549	0.387455	0.41241	0.38315	0.41241	0.39198	0.39068	0.38839	0.389	0.388	0.38849	0.38812	0.38542	0.38586	0.38608	0.38626	0.38478	0.3859	0.38403	0.38505	0.38503	0.38452	0.38655	0.38448	0.38244	0.38455	0.38201	0.38489	0.38429	0.38691	0.3851	0.38519	0.38575	0.38549
Yeast-noise0.1-nodes200	0.01	5	0.19968	0.375695	0.37702	0.37745	0.37885	0.19968	0.35643	0.3735	0.37395	0.37563	0.37404	0.37566	0.37573	0.37649	0.37725	0.37593	0.37738	0.37564	0.37607	0.37766	0.37748	0.37584	0.37702	0.37742	0.37726	0.37739	0.37716	0.37869	0.3772	0.37885	0.37757	0.37632	0.3781	0.37772	0.37808	0.37678
Yeast-noise0.5-nodes100	0.01	5	0.17963	0.35943	0.36278	0.36604	0.3685	0.17963	0.29365	0.34445	0.3474	0.35528	0.35523	0.35807	0.35961	0.36135	0.36072	0.36278	0.3648	0.36206	0.35925	0.3622	0.36727	0.36644	0.36422	0.36564	0.3626	0.36734	0.36388	0.36651	0.36528	0.36294	0.36684	0.36267	0.36494	0.36713	0.36835	0.3685
Yeast-noise0.5-nodes150	0.01	5	0.13189	0.259295	0.26003	0.260735	0.2614	0.13189	0.2195	0.25263	0.25705	0.25972	0.259	0.26031	0.25845	0.25872	0.2609	0.25928	0.26013	0.26104	0.26114	0.26047	0.26043	0.25931	0.26127	0.2608	0.25981	0.2614	0.26067	0.26003	0.25988	0.26027	0.26026	0.25935	0.25989	0.261	0.26	0.26091
Yeast-noise0.5-nodes200	0.01	5	0.11262	0.261755	0.26245	0.263075	0.26459	0.11262	0.23043	0.25848	0.26008	0.26182	0.26221	0.26219	0.26223	0.26186	0.26162	0.26074	0.26341	0.26345	0.26364	0.26284	0.26259	0.26169	0.26302	0.26358	0.26188	0.26301	0.2627	0.26328	0.26202	0.263	0.26245	0.26076	0.26305	0.2631	0.26459	0.26425
D5_InSilico	0.01	5	0.24056	0.2413	0.244275	0.260458	0.27486	0.27486	0.26511	0.2465	0.24205	0.24105	0.24056
D5_EColi	0.01	5	0.072292	0.0727327	0.0740465	0.0783325	0.088445	0.088445	0.079505	0.074815	0.073278	0.072551	0.072292
D5_Yeast	0.01	5	0.022324	0.0229565	0.02301	0.0231032	0.023342	0.022324	0.023342	0.023117	0.023062	0.022958	0.022956
GENERE (KMeans)								Number of Iterations
Dataset	δ	View	Min	1st Quartile	Median	3rd Quartile	Max	0	1	2	3	4	5	6	7	8	9	10	11	12	13	14	15	16	17	18	19	20	21	22	23	24	25	26	27	28	29	30
Ecoli-noise0.0-nodes100	0.005	1	0.093616	0.0983665	0.09929	0.0999205	0.10288	0.10196	0.10288	0.099299	0.10078	0.098652	0.09999	0.098042	0.09929	0.099271	0.095272	0.099419	0.098265	0.10003	0.099241	0.099292	0.098468	0.097158	0.0961	0.10014	0.099479	0.096132	0.099134	0.10094	0.099511	0.099851	0.097401	0.098672	0.09907	0.093616	0.099392	0.10027
Ecoli-noise0.0-nodes150	0.005	1	0.10399	0.10656	0.10739	0.108315	0.12004	0.12004	0.11212	0.1071	0.10664	0.10569	0.10583	0.10399	0.10915	0.1054	0.10894	0.1095	0.10719	0.10715	0.10739	0.10617	0.10682	0.10778	0.10842	0.10696	0.10832	0.10623	0.10876	0.108	0.10648	0.10419	0.10824	0.10767	0.10754	0.10666	0.10746	0.10831
Ecoli-noise0.0-nodes200	0.005	1	0.082512	0.0987545	0.099396	0.100275	0.10107	0.082512	0.099009	0.10014	0.10092	0.098642	0.10023	0.10002	0.10048	0.10067	0.099331	0.099471	0.10094	0.099734	0.10058	0.10002	0.098985	0.09821	0.10032	0.098705	0.098804	0.099328	0.098191	0.099286	0.097614	0.10042	0.099396	0.10107	0.097146	0.099548	0.098705	0.099119
Ecoli-noise0.1-nodes100	0.005	1	0.10778	0.122085	0.12304	0.1247	0.12759	0.10778	0.11709	0.12199	0.12266	0.12069	0.12162	0.12759	0.12477	0.12372	0.12237	0.12508	0.11987	0.12233	0.1234	0.12556	0.12427	0.12218	0.12236	0.12503	0.12382	0.12057	0.12463	0.12655	0.12248	0.12304	0.12137	0.12579	0.12286	0.12437	0.12317	0.12739
Ecoli-noise0.1-nodes150	0.005	1	0.10774	0.111905	0.11297	0.114375	0.118	0.10986	0.11355	0.11297	0.1149	0.11216	0.10774	0.11474	0.11163	0.11176	0.11236	0.11352	0.1123	0.11361	0.11379	0.11482	0.11607	0.11313	0.1118	0.11422	0.11201	0.11478	0.11453	0.118	0.11293	0.11279	0.11226	0.10934	0.11595	0.11178	0.11377	0.1094
Ecoli-noise0.1-nodes200	0.005	1	0.069187	0.076482	0.07691	0.077294	0.078128	0.069187	0.073091	0.077217	0.075367	0.076405	0.077328	0.077389	0.077016	0.075865	0.078115	0.07726	0.077998	0.078128	0.076601	0.077228	0.076567	0.077242	0.076174	0.076614	0.077787	0.076581	0.077842	0.0766	0.07726	0.076559	0.076971	0.07691	0.076753	0.077499	0.075582	0.075125
Ecoli-noise0.5-nodes100	0.005	1	0.082786	0.0839045	0.084428	0.0851625	0.085579	0.083503	0.085253	0.083815	0.084558	0.085072	0.083884	0.082786	0.08545	0.085383	0.082931	0.084417	0.085384	0.084428	0.084735	0.08543	0.083214	0.083925	0.083486	0.085023	0.084591	0.084282	0.084586	0.085579	0.08539	0.08413	0.084424	0.08333	0.084393	0.084749	0.08541	0.084394
Ecoli-noise0.5-nodes150	0.005	1	0.096978	0.098414	0.099366	0.0996555	0.10124	0.097991	0.098136	0.099479	0.099242	0.099643	0.099459	0.096978	0.097953	0.099302	0.10124	0.10042	0.09775	0.10031	0.09871	0.099257	0.099593	0.099445	0.099493	0.098684	0.099513	0.099756	0.097981	0.098144	0.099366	0.099718	0.099668	0.099989	0.10041	0.099023	0.098058	0.099088
Ecoli-noise0.5-nodes200	0.005	1	0.063978	0.0653725	0.065618	0.0658825	0.066744	0.066013	0.066744	0.065411	0.06513	0.065693	0.065446	0.065027	0.065618	0.065487	0.065565	0.065224	0.065367	0.065702	0.066342	0.066488	0.066393	0.065854	0.06585	0.063978	0.065941	0.06562	0.065809	0.065406	0.065516	0.065378	0.064813	0.065138	0.065891	0.06593	0.065874	0.06523
Yeast-noise0.0-nodes100	0.005	1	0.46527	0.494795	0.5022	0.508295	0.5151	0.48958	0.46527	0.49168	0.49958	0.5051	0.50523	0.49309	0.49943	0.4939	0.49147	0.49185	0.49151	0.49772	0.50823	0.50836	0.49569	0.50672	0.50078	0.51469	0.50283	0.51185	0.50537	0.50873	0.51249	0.5151	0.51253	0.51123	0.5022	0.49945	0.50747	0.50075
Yeast-noise0.0-nodes150	0.005	1	0.49146	0.49926	0.5027	0.504545	0.51406	0.50195	0.51406	0.49983	0.5084	0.50445	0.49939	0.50654	0.50672	0.50209	0.50107	0.50314	0.50815	0.4928	0.49887	0.50357	0.49913	0.50227	0.49643	0.50464	0.5027	0.49146	0.49472	0.50435	0.49745	0.50322	0.50146	0.50418	0.49905	0.5033	0.50958	0.50507
Yeast-noise0.0-nodes200	0.005	1	0.35971	0.42779	0.4294	0.430275	0.4319	0.35971	0.43164	0.42974	0.42731	0.43098	0.42846	0.43072	0.42971	0.4294	0.42824	0.42868	0.43017	0.42707	0.42543	0.43034	0.43026	0.42863	0.42558	0.43076	0.42625	0.42795	0.43174	0.4319	0.42866	0.42972	0.42697	0.43029	0.43013	0.42806	0.42763	0.42957
Yeast-noise0.1-nodes100	0.005	1	0.35326	0.460695	0.46427	0.467165	0.47247	0.35326	0.46055	0.45759	0.4648	0.46594	0.46205	0.46431	0.46485	0.45931	0.46567	0.46018	0.47074	0.46219	0.46955	0.46084	0.46315	0.47	0.46108	0.47139	0.46427	0.4713	0.46799	0.46634	0.46297	0.47247	0.47096	0.46166	0.45918	0.46601	0.45746	0.4573
Yeast-noise0.1-nodes150	0.005	1	0.38315	0.4399	0.44296	0.445175	0.45126	0.38315	0.44161	0.44867	0.44614	0.43667	0.44168	0.42858	0.43703	0.45126	0.44704	0.44277	0.44525	0.44594	0.44063	0.44273	0.44208	0.44507	0.43712	0.44413	0.44395	0.43451	0.43963	0.4451	0.44017	0.43758	0.44296	0.44392	0.44449	0.44609	0.44433	0.44722
Yeast-noise0.1-nodes200	0.005	1	0.19968	0.21068	0.21276	0.213695	0.21475	0.19968	0.20748	0.21247	0.21383	0.21475	0.21338	0.21325	0.21296	0.21327	0.21276	0.21012	0.21293	0.20682	0.2094	0.21411	0.21141	0.21388	0.21372	0.21193	0.21421	0.21007	0.20936	0.21241	0.21336	0.21176	0.21124	0.2077	0.21408	0.21196	0.21396	0.21367
Yeast-noise0.5-nodes100	0.005	1	0.1653	0.17098	0.17221	0.17365	0.17963	0.17963	0.16785	0.17405	0.17217	0.17176	0.17249	0.17403	0.17343	0.17405	0.17371	0.17351	0.17221	0.17361	0.16618	0.1653	0.17355	0.17193	0.16651	0.1699	0.17201	0.17369	0.17284	0.16952	0.17386	0.17181	0.17232	0.17106	0.1743	0.1709	0.17122	0.16649
Yeast-noise0.5-nodes150	0.005	1	0.13189	0.205015	0.20622	0.20739	0.2092	0.13189	0.1884	0.20812	0.20752	0.20559	0.20188	0.20474	0.20357	0.20293	0.20128	0.20628	0.20664	0.2092	0.20537	0.20788	0.20622	0.20888	0.20568	0.2069	0.20759	0.20781	0.20749	0.20585	0.20566	0.20663	0.20679	0.20529	0.20729	0.20691	0.20253	0.20616
Yeast-noise0.5-nodes200	0.005	1	0.10863	0.1106	0.11107	0.1118	0.11262	0.11262	0.11135	0.10863	0.10994	0.11058	0.11222	0.11145	0.11078	0.11067	0.11062	0.11151	0.11079	0.11105	0.10986	0.11093	0.11237	0.10895	0.11077	0.11048	0.11163	0.11167	0.11191	0.1102	0.10994	0.11167	0.11197	0.11189	0.11225	0.11171	0.11218	0.11107
D5_InSilico	0.005	1	0.26786	0.269273	0.26948	0.269815	0.27486	0.27486	0.26786	0.26956	0.2699	0.2694	0.26923
D5_EColi	0.005	1	0.088445	0.0939733	0.094353	0.094453	0.094487	0.088445	0.093852	0.094369	0.094481	0.094337	0.094487
D5_Yeast	0.005	1	0.022324	0.022349	0.0223765	0.0223777	0.022399	0.022324	0.022399	0.022376	0.022378	0.022377	0.02234
Ecoli-noise0.0-nodes100	0.005	2	0.088886	0.097497	0.098006	0.098424	0.10196	0.10196	0.088886	0.10111	0.097608	0.094997	0.097638	0.098398	0.097939	0.098023	0.097075	0.098889	0.097752	0.098053	0.098006	0.097642	0.098115	0.097386	0.097213	0.098914	0.098797	0.098317	0.098323	0.097919	0.09716	0.098224	0.098753	0.096925	0.097081	0.097835	0.098534	0.09845
Ecoli-noise0.0-nodes150	0.005	2	0.097938	0.12202	0.12205	0.122135	0.12224	0.12004	0.097938	0.1121	0.12196	0.12216	0.12215	0.12214	0.12224	0.12219	0.12213	0.12204	0.12203	0.12212	0.12205	0.12202	0.12214	0.12209	0.12221	0.12193	0.12207	0.12212	0.12223	0.12204	0.12209	0.12205	0.12191	0.12204	0.122	0.12202	0.12202	0.12209
Ecoli-noise0.0-nodes200	0.005	2	0.080768	0.0829655	0.083147	0.08328	0.08366	0.082512	0.08366	0.080768	0.083405	0.082889	0.083026	0.082962	0.083223	0.083147	0.082958	0.083119	0.082844	0.083574	0.083336	0.082969	0.083231	0.083222	0.083302	0.083148	0.083275	0.083271	0.083285	0.083189	0.083552	0.083053	0.082658	0.082971	0.082945	0.083123	0.083296	0.082994
Ecoli-noise0.1-nodes100	0.005	2	0.10778	0.109105	0.10931	0.109445	0.1259	0.10778	0.1259	0.11046	0.10971	0.10899	0.10909	0.10929	0.10931	0.10892	0.10909	0.10933	0.10945	0.10901	0.10936	0.10937	0.10959	0.10953	0.1093	0.10907	0.10926	0.10919	0.10942	0.10912	0.10931	0.10918	0.1094	0.10902	0.10944	0.10966	0.10943	0.10952
Ecoli-noise0.1-nodes150	0.005	2	0.10986	0.1283	0.12851	0.1286	0.12985	0.10986	0.11723	0.12985	0.12866	0.12851	0.12841	0.12862	0.12829	0.12838	0.12791	0.12876	0.12836	0.12851	0.1286	0.12843	0.12854	0.12841	0.12869	0.12857	0.12831	0.12861	0.12828	0.12853	0.12827	0.12856	0.1286	0.12864	0.12823	0.12813	0.12845	0.12851
Ecoli-noise0.1-nodes200	0.005	2	0.069187	0.0838565	0.084132	0.084249	0.084364	0.069187	0.083096	0.081343	0.083963	0.08411	0.083899	0.084132	0.083804	0.084209	0.084102	0.084321	0.084283	0.08423	0.083641	0.084364	0.084277	0.084252	0.084307	0.084134	0.084343	0.084246	0.084192	0.083843	0.084214	0.084154	0.083851	0.084017	0.083862	0.084306	0.083592	0.084128
Ecoli-noise0.5-nodes100	0.005	2	0.083503	0.0907735	0.090896	0.0909605	0.091104	0.083503	0.08683	0.08679	0.09067	0.090898	0.090937	0.090819	0.090933	0.090784	0.090763	0.090923	0.090763	0.090896	0.09096	0.090939	0.09088	0.090752	0.091031	0.091029	0.091005	0.09086	0.09082	0.091008	0.090724	0.091036	0.09084	0.090916	0.091104	0.090892	0.090961	0.091009
Ecoli-noise0.5-nodes150	0.005	2	0.097991	0.11805	0.11814	0.118185	0.12368	0.097991	0.10468	0.12368	0.11801	0.11806	0.11819	0.11801	0.11811	0.11817	0.11823	0.11808	0.11819	0.11792	0.11813	0.11798	0.11817	0.11818	0.1182	0.1181	0.11802	0.11808	0.11818	0.1181	0.11821	0.11821	0.11814	0.11814	0.11816	0.11823	0.11817	0.11804
Ecoli-noise0.5-nodes200	0.005	2	0.053365	0.0548535	0.05487	0.054891	0.066013	0.066013	0.059436	0.053365	0.054866	0.054867	0.054853	0.054883	0.054807	0.054846	0.054895	0.054838	0.054908	0.054861	0.054893	0.05487	0.054842	0.054828	0.054906	0.054854	0.054875	0.054937	0.05488	0.054848	0.054855	0.054859	0.054886	0.05488	0.054872	0.05487	0.054889	0.0549
Yeast-noise0.0-nodes100	0.005	2	0.35427	0.355735	0.35597	0.35639	0.50878	0.48958	0.50878	0.43292	0.35555	0.35597	0.35616	0.35694	0.3563	0.35427	0.35586	0.35583	0.35629	0.35587	0.35534	0.35646	0.35581	0.35644	0.35625	0.35583	0.35661	0.35543	0.35635	0.35617	0.35525	0.35613	0.35565	0.35564	0.35578	0.35643	0.35581	0.35569
Yeast-noise0.0-nodes150	0.005	2	0.30105	0.302075	0.30282	0.30317	0.50195	0.50195	0.47489	0.32039	0.30284	0.30287	0.30217	0.30373	0.30423	0.30323	0.30191	0.30183	0.30236	0.30312	0.30249	0.30286	0.30182	0.30304	0.30241	0.30105	0.30363	0.30169	0.30314	0.30174	0.30203	0.30251	0.30282	0.30193	0.30257	0.30212	0.3032	0.3029
Yeast-noise0.0-nodes200	0.005	2	0.35971	0.378975	0.37982	0.38074	0.47611	0.35971	0.47611	0.40419	0.37936	0.37905	0.37822	0.381	0.37894	0.37971	0.37899	0.38098	0.38024	0.37956	0.37982	0.3794	0.38029	0.38118	0.37745	0.37885	0.38065	0.38071	0.38038	0.38128	0.37859	0.37946	0.37896	0.38077	0.38036	0.37826	0.38115	0.38068
Yeast-noise0.1-nodes100	0.005	2	0.27335	0.275005	0.27574	0.27671	0.37852	0.35326	0.37852	0.29513	0.27473	0.27389	0.27549	0.2757	0.27561	0.27699	0.27369	0.27607	0.27602	0.27513	0.27601	0.27496	0.2763	0.27442	0.27505	0.27423	0.27615	0.27472	0.27654	0.27335	0.27713	0.27574	0.27688	0.27688	0.27557	0.27633	0.27555	0.27698
Yeast-noise0.1-nodes150	0.005	2	0.29996	0.30098	0.30181	0.302125	0.39833	0.38315	0.39833	0.30971	0.30079	0.30219	0.29996	0.30206	0.30011	0.30187	0.30077	0.3023	0.30015	0.30161	0.3008	0.30166	0.30138	0.30174	0.30229	0.30114	0.30185	0.30215	0.30191	0.30132	0.30217	0.30134	0.3021	0.30184	0.3005	0.30208	0.30082	0.30181
Yeast-noise0.1-nodes200	0.005	2	0.19968	0.30943	0.30994	0.310455	0.34842	0.19968	0.34617	0.34842	0.30936	0.31049	0.30972	0.31063	0.31018	0.30969	0.31016	0.30951	0.30893	0.31034	0.30924	0.30975	0.31042	0.30888	0.30975	0.30994	0.31066	0.31027	0.30987	0.30937	0.30949	0.31088	0.31003	0.30929	0.30909	0.31056	0.31075	0.31005
Yeast-noise0.5-nodes100	0.005	2	0.053134	0.053324	0.05335	0.0534145	0.17963	0.17963	0.096206	0.053134	0.053304	0.05334	0.053337	0.053418	0.053354	0.053326	0.053332	0.053453	0.05335	0.053396	0.053208	0.053453	0.053322	0.0533	0.053478	0.053384	0.05335	0.053454	0.053414	0.053249	0.053374	0.053303	0.053356	0.05335	0.053285	0.053347	0.053415	0.053357
Yeast-noise0.5-nodes150	0.005	2	0.13189	0.28372	0.28551	0.28725	0.2891	0.13189	0.28523	0.28625	0.28719	0.287	0.28867	0.28731	0.2889	0.28743	0.28864	0.2888	0.28833	0.2891	0.28685	0.2868	0.28551	0.28613	0.28647	0.28358	0.28385	0.28335	0.28378	0.28399	0.28435	0.28348	0.28366	0.28361	0.28096	0.2836	0.28418	0.28392
Yeast-noise0.5-nodes200	0.005	2	0.11262	0.163365	0.16342	0.16355	0.16386	0.11262	0.11651	0.13114	0.16314	0.16336	0.16336	0.16341	0.16361	0.16344	0.16339	0.16337	0.16378	0.16351	0.16344	0.16333	0.16328	0.16339	0.16373	0.16357	0.16386	0.1634	0.1634	0.16351	0.16358	0.16364	0.16352	0.16342	0.16377	0.16353	0.16338	0.16342
D5_InSilico	0.005	2	0.23978	0.240355	0.241635	0.24524	0.27486	0.27486	0.24611	0.24263	0.24026	0.24064	0.23978
D5_EColi	0.005	2	0.088445	0.109507	0.115185	0.117495	0.1204	0.088445	0.10829	0.11759	0.1204	0.11721	0.11316
D5_Yeast	0.005	2	0.021112	0.0211238	0.02124	0.0213735	0.022324	0.022324	0.021159	0.021321	0.021391	0.021112	0.021112
Ecoli-noise0.0-nodes100	0.005	3	0.099846	0.10893	0.10976	0.110495	0.11207	0.10196	0.10039	0.10758	0.099846	0.10976	0.10878	0.1087	0.10853	0.10908	0.10944	0.10938	0.11043	0.11027	0.10858	0.11207	0.11139	0.11137	0.11096	0.11056	0.111	0.10975	0.10942	0.11036	0.10956	0.10996	0.11072	0.10998	0.11056	0.10927	0.11024	0.11002
Ecoli-noise0.0-nodes150	0.005	3	0.11608	0.129195	0.12949	0.1297	0.13795	0.12004	0.11608	0.12743	0.13795	0.12923	0.12945	0.12997	0.12897	0.12919	0.1292	0.12959	0.12949	0.12974	0.1289	0.12949	0.12946	0.1299	0.12927	0.1293	0.12908	0.12967	0.12977	0.12968	0.12972	0.12978	0.12958	0.12955	0.12953	0.12856	0.12927	0.12987
Ecoli-noise0.0-nodes200	0.005	3	0.082512	0.086389	0.086622	0.087121	0.089399	0.082512	0.08435	0.089399	0.087667	0.087705	0.087424	0.087141	0.087603	0.08737	0.086346	0.087226	0.086487	0.086751	0.087101	0.086844	0.086582	0.086646	0.086992	0.086538	0.086367	0.086426	0.086589	0.086727	0.086384	0.086539	0.086622	0.086334	0.086394	0.085974	0.08678	0.08638
Ecoli-noise0.1-nodes100	0.005	3	0.10778	0.13047	0.13219	0.13371	0.14188	0.10778	0.14188	0.12522	0.13277	0.13027	0.1352	0.13376	0.13394	0.13401	0.13347	0.13399	0.13679	0.13465	0.13112	0.13366	0.13327	0.13058	0.13283	0.12981	0.13036	0.12949	0.13317	0.13244	0.13068	0.13219	0.12985	0.1313	0.13125	0.13172	0.13072	0.1295
Ecoli-noise0.1-nodes150	0.005	3	0.09539	0.097232	0.098019	0.0996665	0.10986	0.10986	0.10161	0.097067	0.09539	0.098405	0.097183	0.097985	0.095932	0.096942	0.097109	0.097037	0.097966	0.097281	0.097359	0.096274	0.098308	0.097419	0.097887	0.097653	0.099294	0.099518	0.0989	0.098552	0.099493	0.098019	0.099815	0.10011	0.099987	0.10064	0.10063	0.10058
Ecoli-noise0.1-nodes200	0.005	3	0.069187	0.082657	0.082968	0.0837125	0.091965	0.069187	0.078681	0.090267	0.091965	0.091447	0.089947	0.087623	0.085195	0.085193	0.083415	0.082243	0.083778	0.081973	0.083259	0.083211	0.08281	0.083647	0.08272	0.082305	0.082968	0.082803	0.082865	0.082739	0.082803	0.083058	0.082917	0.082594	0.083197	0.082061	0.083482	0.082357
Ecoli-noise0.5-nodes100	0.005	3	0.083503	0.0909835	0.092027	0.09281	0.094125	0.083503	0.093778	0.089539	0.092501	0.092904	0.093321	0.094125	0.092921	0.093888	0.092302	0.093679	0.09188	0.094073	0.092528	0.091825	0.092716	0.092641	0.091903	0.092247	0.09259	0.092027	0.091878	0.092014	0.091526	0.090084	0.089938	0.090593	0.091137	0.090773	0.09083	0.090164
Ecoli-noise0.5-nodes150	0.005	3	0.097991	0.115305	0.12153	0.12543	0.12807	0.097991	0.10748	0.10557	0.10854	0.11017	0.11332	0.11485	0.11576	0.1173	0.11383	0.11629	0.1187	0.11956	0.12006	0.12101	0.12153	0.12167	0.12333	0.12535	0.12539	0.12547	0.12457	0.1243	0.12471	0.12619	0.12652	0.12724	0.12651	0.12736	0.12807	0.12765
Ecoli-noise0.5-nodes200	0.005	3	0.056899	0.0573625	0.057752	0.059142	0.067546	0.066013	0.067546	0.064898	0.062774	0.061358	0.060885	0.059384	0.058876	0.059365	0.058919	0.058445	0.058423	0.058155	0.057732	0.057752	0.057269	0.057608	0.057825	0.05745	0.057749	0.056899	0.057737	0.057878	0.057422	0.057198	0.057247	0.05727	0.057368	0.057143	0.057181	0.057357
Yeast-noise0.0-nodes100	0.005	3	0.28247	0.2843	0.287	0.2877	0.51688	0.48958	0.51688	0.38369	0.28326	0.28266	0.28513	0.28413	0.28284	0.28462	0.28247	0.28358	0.28408	0.28447	0.28394	0.28714	0.28631	0.28712	0.28516	0.28768	0.28757	0.28745	0.28641	0.2878	0.28729	0.28799	0.28816	0.28772	0.28523	0.28785	0.28703	0.287
Yeast-noise0.0-nodes150	0.005	3	0.32601	0.329605	0.33078	0.33255	0.50195	0.50195	0.46656	0.43797	0.36806	0.35952	0.3394	0.33407	0.3305	0.33138	0.33321	0.33172	0.32944	0.33078	0.32834	0.33025	0.32965	0.33174	0.33189	0.32839	0.32956	0.33149	0.33165	0.32991	0.33153	0.32932	0.33062	0.32874	0.32989	0.33051	0.32918	0.32601
Yeast-noise0.0-nodes200	0.005	3	0.35971	0.408565	0.4119	0.41649	0.47034	0.35971	0.47034	0.45669	0.43089	0.41865	0.41987	0.41868	0.41834	0.41763	0.41516	0.41337	0.41332	0.41535	0.41522	0.41351	0.41054	0.4119	0.41181	0.41089	0.40862	0.41061	0.41452	0.41039	0.40606	0.4115	0.40823	0.40488	0.40703	0.40851	0.40641	0.40841
Yeast-noise0.1-nodes100	0.005	3	0.19069	0.201915	0.21666	0.31806	0.45857	0.35326	0.41148	0.4332	0.45857	0.41241	0.36554	0.33033	0.32096	0.31516	0.29221	0.27263	0.25869	0.23884	0.2258	0.23168	0.21666	0.21482	0.2089	0.21296	0.21054	0.20426	0.20601	0.20341	0.20042	0.20005	0.197	0.19694	0.19564	0.19123	0.19168	0.19069
Yeast-noise0.1-nodes150	0.005	3	0.38315	0.48479	0.49268	0.502425	0.51611	0.38315	0.40467	0.47502	0.4855	0.51449	0.51184	0.51611	0.50778	0.5032	0.50275	0.50707	0.5021	0.50132	0.49944	0.50474	0.49385	0.49106	0.49532	0.49321	0.49268	0.49466	0.48851	0.49249	0.49093	0.48792	0.49146	0.48403	0.48408	0.48402	0.47852	0.48046
Yeast-noise0.1-nodes200	0.005	3	0.19968	0.43522	0.4461	0.447805	0.45021	0.19968	0.24149	0.32396	0.38137	0.41157	0.41983	0.42794	0.42983	0.44061	0.4413	0.44394	0.44438	0.44666	0.44931	0.44732	0.44742	0.44829	0.44846	0.45021	0.44764	0.44863	0.44976	0.44682	0.4461	0.44797	0.44953	0.4476	0.44611	0.44425	0.4445	0.44097
Yeast-noise0.5-nodes100	0.005	3	0.10514	0.1076	0.11074	0.119765	0.22879	0.17963	0.22609	0.22879	0.16622	0.1406	0.12609	0.12391	0.12079	0.11874	0.11764	0.11585	0.11299	0.11322	0.11104	0.11074	0.11013	0.11186	0.108	0.1098	0.10766	0.11022	0.10867	0.10514	0.10667	0.10553	0.1074	0.10737	0.10589	0.10652	0.10754	0.10919
Yeast-noise0.5-nodes150	0.005	3	0.13189	0.268505	0.26974	0.271665	0.27545	0.13189	0.22059	0.27277	0.27173	0.26492	0.26719	0.26974	0.26727	0.26953	0.27226	0.26739	0.26879	0.27051	0.26646	0.2716	0.27435	0.27065	0.27545	0.26862	0.27366	0.27113	0.27101	0.27209	0.26839	0.26953	0.26967	0.27275	0.27149	0.26864	0.27136	0.26915
Yeast-noise0.5-nodes200	0.005	3	0.11262	0.23897	0.24763	0.24895	0.2497	0.11262	0.13375	0.16787	0.20382	0.21721	0.22695	0.23132	0.23782	0.24012	0.24069	0.24327	0.2463	0.24472	0.24643	0.24814	0.24549	0.24779	0.24781	0.24763	0.24807	0.249	0.24946	0.24893	0.24879	0.24967	0.24893	0.2491	0.24897	0.24918	0.2491	0.2497
D5_InSilico	0.005	3	0.25686	0.258232	0.259535	0.26821	0.27486	0.27486	0.27096	0.25996	0.25911	0.25794	0.25686
D5_EColi	0.005	3	0.088445	0.092746	0.093429	0.0967483	0.098072	0.088445	0.098072	0.097834	0.093367	0.093491	0.092539
D5_Yeast	0.005	3	0.022324	0.024144	0.024649	0.024827	0.024899	0.022324	0.024	0.024899	0.024576	0.024722	0.024862
Ecoli-noise0.0-nodes100	0.005	4	0.10196	0.12618	0.12682	0.127575	0.12805	0.10196	0.10561	0.11619	0.11997	0.1247	0.12665	0.12531	0.12758	0.12785	0.12626	0.12805	0.12746	0.12688	0.1278	0.1263	0.12791	0.1277	0.12778	0.1261	0.1271	0.12721	0.12682	0.12609	0.12645	0.12657	0.12757	0.12637	0.1275	0.12801	0.12716	0.12674
Ecoli-noise0.0-nodes150	0.005	4	0.11351	0.115855	0.11699	0.118145	0.12206	0.12004	0.11935	0.1174	0.12193	0.11733	0.11865	0.12206	0.1177	0.11689	0.12001	0.1163	0.11714	0.11733	0.11972	0.11525	0.11641	0.11658	0.11859	0.11704	0.11585	0.11624	0.11493	0.11641	0.11394	0.11584	0.11351	0.11381	0.11363	0.11586	0.11716	0.11699
Ecoli-noise0.0-nodes200	0.005	4	0.082512	0.0871375	0.087472	0.0877315	0.089364	0.082512	0.08366	0.088913	0.089364	0.087361	0.087864	0.087507	0.087743	0.08772	0.087698	0.08764	0.087285	0.087484	0.087147	0.087493	0.087915	0.087236	0.087095	0.08776	0.087186	0.087472	0.087937	0.087953	0.087664	0.087425	0.087121	0.086915	0.087128	0.087082	0.087357	0.087122
Ecoli-noise0.1-nodes100	0.005	4	0.10778	0.119905	0.12168	0.12321	0.13112	0.10778	0.12542	0.1267	0.12458	0.13112	0.12504	0.12244	0.12318	0.12324	0.12432	0.12368	0.12308	0.12211	0.12274	0.1198	0.12033	0.12146	0.12001	0.12168	0.12104	0.12066	0.12317	0.12298	0.12044	0.12116	0.11851	0.11961	0.11946	0.1188	0.11941	0.11909
Ecoli-noise0.1-nodes150	0.005	4	0.10348	0.11351	0.11593	0.117055	0.11961	0.10986	0.10348	0.11673	0.11605	0.11242	0.11465	0.11199	0.11373	0.11363	0.11252	0.11298	0.11339	0.11316	0.11377	0.11653	0.11399	0.1146	0.11593	0.11564	0.11611	0.11612	0.11658	0.11716	0.11824	0.11721	0.11756	0.1182	0.11695	0.11766	0.11893	0.11961
Ecoli-noise0.1-nodes200	0.005	4	0.069187	0.0889085	0.089378	0.0937385	0.097616	0.069187	0.083882	0.089174	0.096353	0.095979	0.097616	0.096611	0.096545	0.093801	0.093729	0.094639	0.093748	0.090169	0.089831	0.088871	0.089922	0.088264	0.088696	0.089604	0.089353	0.088498	0.088756	0.089899	0.089406	0.089378	0.08928	0.088946	0.088824	0.089331	0.088982	0.08912
Ecoli-noise0.5-nodes100	0.005	4	0.083503	0.0949885	0.095585	0.096294	0.099536	0.083503	0.099429	0.099536	0.095483	0.095339	0.096683	0.094912	0.095113	0.097034	0.096768	0.094613	0.094047	0.09412	0.095155	0.095674	0.095779	0.096521	0.096043	0.095585	0.095414	0.094088	0.094106	0.094394	0.09598	0.095456	0.096403	0.095823	0.096672	0.096185	0.095065	0.095943
Ecoli-noise0.5-nodes150	0.005	4	0.097991	0.1143	0.1157	0.116465	0.11908	0.097991	0.10839	0.11087	0.11393	0.11339	0.11353	0.1157	0.11455	0.11599	0.1152	0.11413	0.1183	0.11908	0.11413	0.11516	0.11624	0.11464	0.11583	0.11534	0.11447	0.11669	0.116	0.11585	0.11606	0.11621	0.11729	0.11694	0.11816	0.11819	0.11548	0.11803
Ecoli-noise0.5-nodes200	0.005	4	0.059928	0.061286	0.061796	0.062377	0.066013	0.066013	0.064438	0.064038	0.061019	0.061273	0.061753	0.06148	0.061032	0.062096	0.061796	0.062386	0.062607	0.062753	0.062199	0.062066	0.06249	0.062368	0.062032	0.061753	0.06194	0.062538	0.061202	0.061662	0.061299	0.061236	0.061602	0.061889	0.061266	0.060688	0.059928	0.061503
Yeast-noise0.0-nodes100	0.005	4	0.28759	0.289835	0.29097	0.292885	0.48958	0.48958	0.4164	0.35426	0.31316	0.29135	0.28948	0.28981	0.29097	0.29021	0.29016	0.28893	0.28878	0.28921	0.28759	0.29087	0.28976	0.28998	0.29005	0.29133	0.28986	0.2929	0.29285	0.29173	0.29002	0.29385	0.2928	0.29287	0.28945	0.29295	0.29345	0.29161
Yeast-noise0.0-nodes150	0.005	4	0.34282	0.346385	0.34833	0.350575	0.50195	0.50195	0.45862	0.42686	0.39143	0.36452	0.34986	0.35032	0.34637	0.34832	0.34833	0.34494	0.35011	0.34784	0.34958	0.3472	0.35092	0.3464	0.34896	0.3517	0.34757	0.34533	0.34884	0.34809	0.35083	0.34534	0.34938	0.34529	0.34799	0.34558	0.34552	0.34282
Yeast-noise0.0-nodes200	0.005	4	0.35971	0.378375	0.38143	0.38571	0.4618	0.35971	0.4618	0.43153	0.40288	0.3867	0.38601	0.38872	0.38612	0.38465	0.38319	0.38248	0.38551	0.3822	0.38591	0.38148	0.38065	0.38074	0.38143	0.38331	0.38133	0.37845	0.37965	0.3798	0.38066	0.3781	0.37599	0.37458	0.37745	0.3783	0.37468	0.37642
Yeast-noise0.1-nodes100	0.005	4	0.35326	0.44551	0.45508	0.465325	0.48132	0.35326	0.43015	0.44151	0.47686	0.48132	0.47754	0.47588	0.47157	0.47398	0.45803	0.46747	0.46057	0.45729	0.46797	0.4557	0.45508	0.45105	0.45715	0.44875	0.45331	0.45403	0.46318	0.45967	0.45268	0.45252	0.43983	0.44596	0.44506	0.43186	0.44441	0.43108
Yeast-noise0.1-nodes150	0.005	4	0.37054	0.377955	0.3863	0.39062	0.42165	0.38315	0.39224	0.42165	0.39674	0.39903	0.39457	0.39309	0.38935	0.38787	0.3898	0.39054	0.39075	0.38933	0.38874	0.3863	0.3907	0.3889	0.3845	0.38445	0.38225	0.38022	0.37861	0.37629	0.3767	0.3739	0.37384	0.37649	0.37593	0.3773	0.37054	0.3787
Yeast-noise0.1-nodes200	0.005	4	0.19968	0.30309	0.30517	0.30729	0.31054	0.19968	0.25649	0.29627	0.30672	0.30168	0.30269	0.30517	0.30692	0.30182	0.30171	0.30458	0.30845	0.30146	0.30435	0.30419	0.30349	0.30611	0.3035	0.30406	0.31054	0.30731	0.30923	0.30932	0.30483	0.30762	0.30875	0.30727	0.30771	0.30693	0.30556	0.30708
Yeast-noise0.5-nodes100	0.005	4	0.11956	0.128545	0.13223	0.14017	0.24183	0.17963	0.24183	0.21292	0.1787	0.16591	0.15156	0.14052	0.13982	0.14052	0.13929	0.13406	0.13501	0.13425	0.13542	0.13025	0.13223	0.1341	0.12991	0.12789	0.12868	0.13084	0.13031	0.13073	0.12841	0.12621	0.12903	0.12689	0.12434	0.12451	0.11956	0.12417
Yeast-noise0.5-nodes150	0.005	4	0.13189	0.256635	0.25931	0.26115	0.28584	0.13189	0.2442	0.28584	0.25614	0.26085	0.25491	0.25797	0.25741	0.25842	0.25634	0.25759	0.25601	0.25931	0.25835	0.25693	0.25507	0.26483	0.26004	0.25583	0.2612	0.25971	0.25963	0.26148	0.2611	0.262	0.26539	0.26078	0.25774	0.25989	0.26149	0.26143
Yeast-noise0.5-nodes200	0.005	4	0.11262	0.20741	0.21091	0.21389	0.2174	0.11262	0.15757	0.19084	0.19928	0.20437	0.20376	0.20543	0.20868	0.20692	0.20831	0.2079	0.21091	0.2109	0.2111	0.20998	0.20978	0.21168	0.21324	0.21352	0.21071	0.21364	0.21307	0.21414	0.21462	0.21506	0.21287	0.2152	0.21471	0.2174	0.21614	0.21594
D5_InSilico	0.005	4	0.25945	0.259728	0.26133	0.271707	0.2789	0.27486	0.2789	0.26225	0.26041	0.2595	0.25945
D5_EColi	0.005	4	0.088445	0.089837	0.0916395	0.0961203	0.10019	0.088445	0.10019	0.097386	0.092323	0.090956	0.089464
D5_Yeast	0.005	4	0.022324	0.024297	0.025365	0.0255233	0.025715	0.022324	0.023977	0.025715	0.025473	0.025257	0.02554
Ecoli-noise0.0-nodes100	0.005	5	0.10196	0.124905	0.12574	0.12616	0.12837	0.10196	0.1119	0.12376	0.1261	0.1253	0.12837	0.12491	0.12709	0.12601	0.12686	0.12617	0.12464	0.12355	0.1249	0.1259	0.12385	0.12688	0.12697	0.12615	0.12529	0.12564	0.12577	0.12574	0.12586	0.12694	0.12604	0.12673	0.12432	0.12519	0.12567	0.12559
Ecoli-noise0.0-nodes150	0.005	5	0.11821	0.130455	0.14751	0.15042	0.15587	0.12004	0.11821	0.12163	0.1229	0.12474	0.12728	0.12854	0.12851	0.13237	0.14101	0.14404	0.14557	0.15187	0.15162	0.15308	0.1517	0.15498	0.15474	0.15483	0.15587	0.14751	0.14771	0.14782	0.14832	0.14922	0.14824	0.1463	0.14657	0.14713	0.14816	0.14873
Ecoli-noise0.0-nodes200	0.005	5	0.082512	0.0912775	0.091448	0.091593	0.091967	0.082512	0.088183	0.091967	0.091861	0.091897	0.09149	0.091269	0.091635	0.091131	0.091599	0.0912	0.091864	0.09133	0.091448	0.091584	0.091757	0.091406	0.091091	0.091281	0.091749	0.091556	0.091573	0.0915	0.091374	0.091587	0.091558	0.091274	0.091443	0.091199	0.091326	0.091288
Ecoli-noise0.1-nodes100	0.005	5	0.10778	0.13053	0.13119	0.132445	0.13506	0.10778	0.13497	0.13254	0.13073	0.1328	0.13238	0.1321	0.13121	0.12961	0.13274	0.12893	0.13075	0.13506	0.13245	0.13088	0.1324	0.13077	0.13035	0.12941	0.131	0.13071	0.12876	0.13218	0.13373	0.13097	0.13119	0.13035	0.13167	0.13388	0.13244	0.13003
Ecoli-noise0.1-nodes150	0.005	5	0.10799	0.10927	0.11029	0.111235	0.11253	0.10986	0.10883	0.11174	0.11162	0.11253	0.10889	0.11068	0.11109	0.11029	0.10799	0.11158	0.10898	0.11023	0.10836	0.11197	0.10892	0.1106	0.11007	0.10939	0.10942	0.11078	0.11202	0.11219	0.11077	0.1089	0.10928	0.10926	0.10942	0.11138	0.1103	0.11048
Ecoli-noise0.1-nodes200	0.005	5	0.069187	0.0902845	0.090941	0.0917385	0.093553	0.069187	0.085538	0.089321	0.089289	0.089789	0.091726	0.093553	0.090941	0.090639	0.090985	0.091184	0.089902	0.090585	0.090857	0.091358	0.091966	0.092838	0.091369	0.091751	0.090787	0.090135	0.090649	0.092304	0.091778	0.091971	0.089691	0.090932	0.090434	0.091438	0.091687	0.091911
Ecoli-noise0.5-nodes100	0.005	5	0.083503	0.089721	0.09028	0.090829	0.094165	0.083503	0.092877	0.094165	0.091638	0.092156	0.09028	0.091237	0.090615	0.089735	0.089564	0.089928	0.090488	0.090719	0.090744	0.090803	0.090778	0.090145	0.09035	0.090855	0.090203	0.088511	0.089728	0.089557	0.090023	0.091267	0.089683	0.089692	0.089461	0.089714	0.09145	0.090101
Ecoli-noise0.5-nodes150	0.005	5	0.097991	0.11363	0.11438	0.115175	0.11627	0.097991	0.11245	0.11443	0.11301	0.11569	0.11447	0.11296	0.11499	0.11627	0.11488	0.11398	0.11438	0.11527	0.11541	0.11359	0.11508	0.11346	0.11284	0.11517	0.11426	0.11522	0.11322	0.11416	0.11518	0.11625	0.11459	0.1139	0.11529	0.11367	0.11381	0.114
Ecoli-noise0.5-nodes200	0.005	5	0.066013	0.073499	0.074211	0.0749065	0.076605	0.066013	0.068348	0.070517	0.071579	0.072041	0.073428	0.072895	0.072885	0.073989	0.074515	0.074692	0.073735	0.073738	0.074211	0.073936	0.07357	0.07404	0.074239	0.074784	0.076138	0.075087	0.075266	0.074706	0.073783	0.074481	0.074265	0.075093	0.076605	0.075462	0.075443	0.075029
Yeast-noise0.0-nodes100	0.005	5	0.27954	0.284445	0.28646	0.293775	0.48958	0.48958	0.39976	0.32354	0.3049	0.30295	0.29984	0.29768	0.29461	0.29169	0.29224	0.29294	0.2895	0.2915	0.28818	0.2861	0.2896	0.28491	0.28516	0.28439	0.28586	0.2845	0.28067	0.28399	0.28168	0.28459	0.28535	0.27954	0.28307	0.28161	0.28646	0.28282
Yeast-noise0.0-nodes150	0.005	5	0.36669	0.371	0.37228	0.37955	0.50195	0.50195	0.47534	0.42457	0.3975	0.38493	0.38577	0.38013	0.3797	0.3794	0.37509	0.37467	0.3731	0.37384	0.37312	0.37417	0.37164	0.37211	0.37145	0.3719	0.36966	0.37055	0.37228	0.37209	0.37045	0.36894	0.36882	0.36669	0.37159	0.37159	0.36858	0.36818
Yeast-noise0.0-nodes200	0.005	5	0.35971	0.405915	0.40934	0.413485	0.45367	0.35971	0.45367	0.44301	0.4311	0.42641	0.42012	0.41823	0.41899	0.41026	0.41433	0.41255	0.41109	0.4086	0.40934	0.40816	0.40872	0.41097	0.41033	0.41264	0.41179	0.40857	0.40594	0.40589	0.40531	0.40412	0.40633	0.40684	0.40582	0.40276	0.40551	0.4057
Yeast-noise0.1-nodes100	0.005	5	0.35326	0.462665	0.46563	0.4705	0.47905	0.35326	0.46311	0.4636	0.47017	0.47365	0.46497	0.47029	0.46119	0.46267	0.4613	0.46186	0.46563	0.47905	0.46308	0.46511	0.47071	0.46147	0.46266	0.47094	0.46181	0.46675	0.46918	0.47099	0.46636	0.47089	0.46145	0.475	0.46982	0.46555	0.46757	0.47076
Yeast-noise0.1-nodes150	0.005	5	0.38315	0.403515	0.40565	0.40959	0.41704	0.38315	0.41704	0.40547	0.4045	0.40361	0.4036	0.40327	0.40191	0.40775	0.40692	0.40441	0.40482	0.40565	0.40329	0.40255	0.40599	0.40476	0.40763	0.40279	0.40582	0.41124	0.41571	0.41049	0.41544	0.41469	0.41147	0.41463	0.40869	0.40343	0.40577	0.40269
Yeast-noise0.1-nodes200	0.005	5	0.19968	0.25786	0.25885	0.260565	0.26338	0.19968	0.25726	0.26309	0.26338	0.26295	0.26049	0.26106	0.2611	0.2606	0.25649	0.25803	0.25901	0.25879	0.25861	0.2581	0.25826	0.25841	0.25757	0.26037	0.25998	0.25903	0.25769	0.2573	0.26015	0.26053	0.26093	0.26273	0.2581	0.25762	0.25746	0.25885
Yeast-noise0.5-nodes100	0.005	5	0.17963	0.34109	0.34742	0.351585	0.35404	0.17963	0.27201	0.31851	0.33078	0.33677	0.34177	0.33788	0.34041	0.34262	0.33993	0.3449	0.35321	0.34852	0.3484	0.34678	0.35233	0.3523	0.34889	0.34742	0.348	0.34673	0.35158	0.34499	0.34723	0.35159	0.35015	0.35344	0.35252	0.34778	0.35352	0.35404
Yeast-noise0.5-nodes150	0.005	5	0.13189	0.235015	0.23597	0.23767	0.23928	0.13189	0.23268	0.23815	0.2379	0.23508	0.23846	0.23336	0.23164	0.23566	0.23656	0.23329	0.23515	0.23495	0.23881	0.23597	0.23348	0.23659	0.23543	0.23749	0.23741	0.23541	0.23785	0.23551	0.23487	0.23903	0.23597	0.23696	0.23863	0.23928	0.23706	0.23615
Yeast-noise0.5-nodes200	0.005	5	0.11262	0.17456	0.17822	0.17918	0.1826	0.11262	0.15845	0.16344	0.16058	0.16414	0.16811	0.16891	0.17365	0.17547	0.17627	0.17645	0.17703	0.17736	0.17556	0.17652	0.18155	0.17877	0.17883	0.17892	0.17879	0.17868	0.17822	0.1798	0.17827	0.17978	0.18117	0.17909	0.17968	0.17927	0.1826	0.18078
D5_InSilico	0.005	5	0.27486	0.276178	0.280495	0.287497	0.30396	0.27486	0.30396	0.28918	0.28245	0.27854	0.27539
D5_EColi	0.005	5	0.079795	0.0801488	0.082193	0.0873527	0.092959	0.088445	0.092959	0.084076	0.080095	0.08031	0.079795
D5_Yeast	0.005	5	0.022324	0.023847	0.024125	0.0241473	0.024319	0.024108	0.024149	0.024142	0.024319	0.022324	0.02376
Ecoli-noise0.0-nodes100	0.01	1	0.093116	0.0963885	0.097323	0.098053	0.10196	0.10196	0.098262	0.098134	0.09836	0.097796	0.096049	0.096861	0.094655	0.098288	0.098055	0.094616	0.097955	0.097919	0.097083	0.098051	0.097197	0.098948	0.097782	0.097632	0.096682	0.097979	0.098694	0.097323	0.094452	0.096095	0.096833	0.094519	0.093116	0.097247	0.096847	0.095609
Ecoli-noise0.0-nodes150	0.01	1	0.10967	0.111295	0.11241	0.1132	0.12004	0.12004	0.11509	0.11169	0.11275	0.11358	0.11064	0.11353	0.11072	0.11129	0.1118	0.11293	0.11166	0.11172	0.11203	0.11019	0.1127	0.11298	0.1113	0.11215	0.11325	0.11089	0.11278	0.11412	0.11022	0.11353	0.10967	0.11241	0.10984	0.11315	0.11294	0.11363
Ecoli-noise0.0-nodes200	0.01	1	0.082512	0.0853915	0.086036	0.0868625	0.087815	0.082512	0.08467	0.085751	0.08434	0.085365	0.085579	0.085211	0.087057	0.086036	0.087815	0.086843	0.08775	0.086255	0.087234	0.083623	0.086545	0.085864	0.085994	0.086402	0.086882	0.087066	0.086259	0.086495	0.087256	0.085369	0.085941	0.086694	0.085887	0.087698	0.082773	0.085414
Ecoli-noise0.1-nodes100	0.01	1	0.10778	0.1226	0.12523	0.126545	0.12801	0.10778	0.1214	0.12154	0.12534	0.12601	0.12242	0.12666	0.12522	0.12498	0.12523	0.12602	0.11742	0.12689	0.12015	0.12752	0.12462	0.12437	0.1243	0.12655	0.12686	0.1226	0.12765	0.12568	0.12783	0.12515	0.12654	0.1226	0.12163	0.12555	0.12801	0.12576
Ecoli-noise0.1-nodes150	0.01	1	0.10986	0.11566	0.11663	0.117625	0.12052	0.10986	0.12052	0.11682	0.11472	0.11822	0.11771	0.11826	0.11709	0.11677	0.11754	0.11773	0.11574	0.11663	0.11466	0.11559	0.11658	0.11603	0.11587	0.11603	0.11723	0.1172	0.11556	0.11939	0.11811	0.11561	0.11753	0.1159	0.11571	0.11482	0.11539	0.11957
Ecoli-noise0.1-nodes200	0.01	1	0.069187	0.0713205	0.071878	0.0723385	0.072915	0.069187	0.070693	0.072396	0.072281	0.069782	0.071541	0.071479	0.071389	0.070435	0.070715	0.072487	0.072442	0.071411	0.071859	0.070909	0.072915	0.07131	0.071587	0.072555	0.071177	0.072077	0.072212	0.072911	0.071878	0.072014	0.071331	0.072787	0.072156	0.071986	0.071894	0.072434
Ecoli-noise0.5-nodes100	0.01	1	0.079816	0.081906	0.082588	0.082882	0.083503	0.083503	0.082801	0.079816	0.081465	0.082865	0.082331	0.083309	0.082999	0.083261	0.082441	0.082713	0.081354	0.081471	0.082588	0.083161	0.081876	0.082073	0.082658	0.081747	0.083209	0.082235	0.081936	0.080732	0.082691	0.08228	0.082173	0.08322	0.081127	0.082589	0.082899	0.082685
Ecoli-noise0.5-nodes150	0.01	1	0.096925	0.0985465	0.099648	0.1004	0.1015	0.097991	0.10077	0.096925	0.099058	0.10035	0.098426	0.097622	0.1009	0.099648	0.099458	0.10045	0.098551	0.098833	0.099382	0.10015	0.097549	0.10029	0.10004	0.099834	0.10016	0.09832	0.10106	0.10091	0.099423	0.10065	0.099071	0.097838	0.1009	0.098542	0.1015	0.099924
Ecoli-noise0.5-nodes200	0.01	1	0.066013	0.0670075	0.067301	0.0676925	0.068307	0.066013	0.068307	0.067451	0.067462	0.067862	0.067114	0.0673	0.06707	0.066396	0.066833	0.067716	0.06716	0.067205	0.066852	0.067899	0.067642	0.066969	0.067301	0.068002	0.06701	0.066755	0.067005	0.068109	0.067696	0.067653	0.067497	0.067242	0.067689	0.066861	0.067495	0.068258
Yeast-noise0.0-nodes100	0.01	1	0.45468	0.46037	0.46146	0.46364	0.48958	0.48958	0.47525	0.46251	0.45468	0.46453	0.46701	0.46362	0.46404	0.46125	0.46451	0.4613	0.45885	0.46191	0.46426	0.46058	0.46016	0.46161	0.45916	0.46059	0.45859	0.46059	0.46366	0.45554	0.46147	0.4563	0.46207	0.46111	0.45626	0.4634	0.46089	0.46146
Yeast-noise0.0-nodes150	0.01	1	0.50195	0.51319	0.51527	0.516995	0.51933	0.50195	0.51933	0.51527	0.51605	0.51467	0.51506	0.51542	0.51127	0.51781	0.51119	0.51559	0.51292	0.50856	0.51281	0.51501	0.51682	0.5146	0.51611	0.51284	0.51567	0.51724	0.50662	0.51846	0.51697	0.51422	0.51478	0.51785	0.51769	0.51346	0.51702	0.51728
Yeast-noise0.0-nodes200	0.01	1	0.35424	0.362555	0.3641	0.36453	0.36534	0.35971	0.35424	0.36212	0.36135	0.36259	0.36431	0.36434	0.36187	0.36453	0.36471	0.36454	0.36379	0.36443	0.36316	0.36388	0.36115	0.36453	0.36458	0.3643	0.36321	0.3641	0.36534	0.36381	0.36456	0.36468	0.36146	0.36274	0.36252	0.36445	0.36419	0.36525
Yeast-noise0.1-nodes100	0.01	1	0.30916	0.31697	0.32081	0.324705	0.35326	0.35326	0.33163	0.32943	0.3177	0.32087	0.3211	0.31404	0.31483	0.31107	0.3204	0.31404	0.31519	0.32358	0.30916	0.32843	0.32581	0.32736	0.31973	0.32327	0.31969	0.31652	0.31863	0.32445	0.32496	0.3178	0.32081	0.32301	0.3221	0.3123	0.31742	0.32732
Yeast-noise0.1-nodes150	0.01	1	0.38315	0.428045	0.43027	0.43225	0.43827	0.38315	0.43299	0.43232	0.42925	0.42523	0.42788	0.42821	0.43027	0.43256	0.42983	0.43324	0.43361	0.4294	0.42514	0.42861	0.4331	0.43139	0.42693	0.43029	0.42923	0.42884	0.43032	0.43133	0.43193	0.42385	0.43218	0.43217	0.42711	0.43827	0.42138	0.43405
Yeast-noise0.1-nodes200	0.01	1	0.19968	0.203765	0.20432	0.2049	0.20998	0.19968	0.20998	0.20196	0.2035	0.20428	0.20411	0.20467	0.20429	0.20432	0.20412	0.20482	0.20545	0.20542	0.20534	0.20443	0.20417	0.2024	0.20386	0.20405	0.20311	0.2044	0.20437	0.20531	0.20443	0.20323	0.20498	0.20367	0.20459	0.20584	0.20551	0.20331
Yeast-noise0.5-nodes100	0.01	1	0.16118	0.163295	0.1643	0.16521	0.17963	0.17963	0.16882	0.16525	0.16472	0.16472	0.1643	0.16537	0.16209	0.16192	0.16394	0.16517	0.16118	0.16525	0.16322	0.16356	0.16376	0.1644	0.16384	0.16578	0.165	0.16287	0.16206	0.16308	0.16285	0.16499	0.16585	0.16384	0.16445	0.16337	0.16398	0.16525
Yeast-noise0.5-nodes150	0.01	1	0.13189	0.14992	0.1513	0.15221	0.15422	0.13189	0.15422	0.15165	0.15019	0.15255	0.14897	0.15055	0.15214	0.15159	0.1482	0.14787	0.15325	0.15221	0.14965	0.15244	0.151	0.15221	0.1513	0.15028	0.15123	0.15159	0.1523	0.14849	0.14856	0.15127	0.15354	0.15341	0.15114	0.14668	0.1521	0.15221
Yeast-noise0.5-nodes200	0.01	1	0.10604	0.107545	0.10821	0.10861	0.11262	0.11262	0.10851	0.10901	0.10795	0.10878	0.10706	0.10854	0.10953	0.1087	0.10832	0.10873	0.10717	0.10734	0.10858	0.10677	0.10768	0.10705	0.1082	0.10818	0.10797	0.10823	0.1068	0.10864	0.10821	0.10827	0.10604	0.10803	0.10849	0.10927	0.10741	0.10798
D5_InSilico	0.01	1	0.27012	0.27021	0.27047	0.270632	0.27486	0.27486	0.27039	0.27015	0.27055	0.27012	0.27066
D5_EColi	0.01	1	0.088318	0.0884232	0.088452	0.0885385	0.088589	0.088445	0.088416	0.088459	0.088318	0.088565	0.088589
D5_Yeast	0.01	1	0.022313	0.0223165	0.0223285	0.022345	0.022351	0.022324	0.022351	0.022314	0.022349	0.022333	0.022313
Ecoli-noise0.0-nodes100	0.01	2	0.084275	0.143865	0.14407	0.144335	0.14537	0.10196	0.084275	0.097844	0.13864	0.13886	0.13819	0.14537	0.14446	0.14446	0.14429	0.14385	0.14448	0.14508	0.14398	0.14467	0.14408	0.14407	0.14434	0.1442	0.14422	0.14433	0.14388	0.14392	0.14422	0.14399	0.14416	0.14383	0.14399	0.14404	0.14437	0.14393
Ecoli-noise0.0-nodes150	0.01	2	0.11119	0.117745	0.1178	0.11783	0.12004	0.12004	0.11385	0.11119	0.11765	0.11782	0.11784	0.11781	0.1178	0.11774	0.11783	0.11785	0.11775	0.11792	0.11783	0.11776	0.11765	0.11781	0.11782	0.11769	0.11782	0.11775	0.11786	0.11777	0.11775	0.1178	0.11776	0.11795	0.1176	0.1179	0.11768	0.11778
Ecoli-noise0.0-nodes200	0.01	2	0.082114	0.082661	0.082829	0.0830505	0.083407	0.082512	0.082938	0.082114	0.083331	0.082721	0.083407	0.082855	0.083042	0.082669	0.083273	0.082518	0.083166	0.082401	0.083038	0.083066	0.082986	0.082843	0.083075	0.082829	0.082705	0.082808	0.082726	0.082976	0.083162	0.082653	0.083059	0.082593	0.0826	0.08279	0.08277	0.082435
Ecoli-noise0.1-nodes100	0.01	2	0.10778	0.110395	0.1105	0.110585	0.12002	0.10778	0.12002	0.1164	0.11084	0.11032	0.11048	0.11044	0.1105	0.11047	0.11054	0.11023	0.1105	0.11065	0.11035	0.1104	0.11038	0.11055	0.11044	0.11051	0.11053	0.1105	0.11002	0.11064	0.11061	0.11049	0.11078	0.11039	0.11044	0.1106	0.11057	0.11032
Ecoli-noise0.1-nodes150	0.01	2	0.10986	0.127325	0.12757	0.127725	0.1282	0.10986	0.11726	0.12759	0.12778	0.12758	0.1276	0.12773	0.128	0.12718	0.12749	0.12747	0.12772	0.12764	0.12748	0.12752	0.12705	0.12749	0.12762	0.12779	0.12776	0.12683	0.1275	0.12724	0.12717	0.12772	0.12783	0.12815	0.12733	0.1282	0.12757	0.12732
Ecoli-noise0.1-nodes200	0.01	2	0.069187	0.0835715	0.083646	0.0838085	0.084064	0.069187	0.083646	0.082495	0.08357	0.083624	0.083944	0.083323	0.083637	0.083559	0.083838	0.083389	0.083847	0.083724	0.083785	0.083656	0.083737	0.08358	0.084048	0.083773	0.083837	0.083626	0.083581	0.083846	0.083832	0.083573	0.083405	0.083754	0.084064	0.083557	0.083675	0.083636
Ecoli-noise0.5-nodes100	0.01	2	0.083503	0.089256	0.089256	0.089256	0.089256	0.083503	0.085471	0.089256	0.089256	0.089256	0.089256	0.089256	0.089256	0.089256	0.089256	0.089256	0.089256	0.089256	0.089256	0.089256	0.089256	0.089256	0.089256	0.089256	0.089256	0.089256	0.089256	0.089256	0.089256	0.089256	0.089256	0.089256	0.089256	0.089256	0.089256	0.089256
Ecoli-noise0.5-nodes150	0.01	2	0.097991	0.114135	0.11422	0.114275	0.11449	0.097991	0.10914	0.10357	0.11421	0.11416	0.11413	0.1143	0.11425	0.11409	0.11449	0.11439	0.11425	0.11422	0.11409	0.11427	0.11416	0.11426	0.11426	0.11409	0.11414	0.11431	0.11424	0.11443	0.11402	0.11418	0.11435	0.11433	0.11422	0.11428	0.11427	0.11421
Ecoli-noise0.5-nodes200	0.01	2	0.055915	0.0560045	0.056034	0.056068	0.066013	0.066013	0.057066	0.056406	0.055956	0.055972	0.055953	0.056029	0.056034	0.056069	0.056014	0.056031	0.05598	0.056034	0.055915	0.056039	0.056005	0.056036	0.056026	0.056004	0.056009	0.056014	0.056067	0.056064	0.055998	0.05608	0.05605	0.055916	0.056076	0.056071	0.056036	0.056088
Yeast-noise0.0-nodes100	0.01	2	0.39194	0.39301	0.3934	0.39363	0.54787	0.48958	0.54787	0.54065	0.39276	0.39344	0.39294	0.39391	0.39344	0.39319	0.39194	0.39292	0.39385	0.3934	0.39367	0.39337	0.39264	0.39285	0.39353	0.3935	0.39364	0.3934	0.39308	0.39334	0.39424	0.3932	0.39244	0.39362	0.39332	0.39273	0.39344	0.39341
Yeast-noise0.0-nodes150	0.01	2	0.33177	0.33234	0.33294	0.33381	0.50195	0.50195	0.48731	0.37231	0.33233	0.3326	0.33186	0.332	0.33248	0.33304	0.33177	0.33293	0.33277	0.3328	0.33221	0.33213	0.33309	0.33294	0.33325	0.33265	0.3344	0.33375	0.33184	0.33456	0.33369	0.33388	0.33192	0.33235	0.33401	0.33334	0.33384	0.33378
Yeast-noise0.0-nodes200	0.01	2	0.35971	0.371705	0.37199	0.37235	0.45839	0.35971	0.45839	0.45462	0.37265	0.37177	0.37232	0.37182	0.37136	0.37164	0.37199	0.37267	0.37196	0.37158	0.37221	0.37196	0.37187	0.37254	0.3722	0.37249	0.37255	0.37162	0.37183	0.37182	0.37223	0.37232	0.37229	0.37161	0.3706	0.37238	0.37155	0.37205
Yeast-noise0.1-nodes100	0.01	2	0.30036	0.301615	0.30191	0.30232	0.40872	0.35326	0.40872	0.38943	0.30216	0.30161	0.30141	0.3016	0.30227	0.30156	0.30191	0.30237	0.3017	0.30196	0.30214	0.30093	0.30095	0.3019	0.30183	0.30246	0.30218	0.30251	0.30249	0.30186	0.30036	0.30138	0.30209	0.3024	0.30182	0.30197	0.3017	0.30162
Yeast-noise0.1-nodes150	0.01	2	0.30866	0.310415	0.31135	0.312355	0.39447	0.38315	0.39447	0.32442	0.31367	0.3115	0.31399	0.31323	0.3093	0.31042	0.31194	0.3119	0.30866	0.31135	0.31097	0.31105	0.31191	0.30962	0.31181	0.31081	0.31048	0.31277	0.31188	0.31128	0.31019	0.30976	0.31041	0.31324	0.31031	0.31025	0.3114	0.31102
Yeast-noise0.1-nodes200	0.01	2	0.19968	0.34298	0.34321	0.34343	0.36072	0.19968	0.33123	0.36072	0.34236	0.34285	0.34281	0.34343	0.34344	0.34319	0.34328	0.34355	0.34345	0.34323	0.34306	0.34401	0.34273	0.343	0.34317	0.34341	0.34337	0.34369	0.34343	0.34318	0.34278	0.34321	0.34296	0.3431	0.34313	0.34337	0.34344	0.34336
Yeast-noise0.5-nodes100	0.01	2	0.061894	0.064633	0.064667	0.0647025	0.17963	0.17963	0.084546	0.061894	0.064693	0.064681	0.064736	0.064609	0.064613	0.064617	0.064703	0.064576	0.06471	0.064638	0.064785	0.064739	0.064626	0.064665	0.064655	0.064667	0.064702	0.064639	0.064674	0.064642	0.064647	0.064735	0.064662	0.064692	0.064685	0.064628	0.064497	0.064687
Yeast-noise0.5-nodes150	0.01	2	0.13189	0.30322	0.30338	0.303555	0.30526	0.13189	0.25182	0.30526	0.30345	0.30387	0.30375	0.30332	0.30362	0.30375	0.30274	0.30328	0.30311	0.30348	0.30374	0.30334	0.30335	0.303	0.30346	0.30348	0.30351	0.30342	0.30331	0.30339	0.30283	0.30337	0.30338	0.30316	0.30335	0.30392	0.30313	0.3036
Yeast-noise0.5-nodes200	0.01	2	0.04951	0.0500345	0.050048	0.050061	0.11262	0.11262	0.070806	0.04951	0.050099	0.050034	0.050048	0.050035	0.050048	0.050084	0.050028	0.050049	0.05004	0.049978	0.05004	0.050062	0.05005	0.050028	0.050059	0.050055	0.050023	0.050119	0.050047	0.050029	0.050026	0.050087	0.050045	0.050073	0.050055	0.050035	0.050057	0.05006
D5_InSilico	0.01	2	0.24526	0.246188	0.24728	0.247878	0.27486	0.27486	0.24791	0.24778	0.24678	0.24599	0.24526
D5_EColi	0.01	2	0.088445	0.10589	0.110615	0.112025	0.11568	0.088445	0.10452	0.11568	0.11229	0.11123	0.11
D5_Yeast	0.01	2	0.021222	0.0212878	0.021383	0.0215285	0.022324	0.022324	0.021222	0.021556	0.021446	0.021277	0.02132
Ecoli-noise0.0-nodes100	0.01	3	0.098035	0.11104	0.11225	0.11312	0.1152	0.10196	0.098035	0.11159	0.11025	0.11351	0.11399	0.11311	0.11304	0.11452	0.1123	0.11132	0.11191	0.11329	0.11362	0.1152	0.1141	0.11305	0.11172	0.11072	0.11243	0.11238	0.11101	0.11107	0.11171	0.11128	0.11313	0.11286	0.11225	0.11048	0.10928	0.11028
Ecoli-noise0.0-nodes150	0.01	3	0.11743	0.152765	0.15292	0.15312	0.15351	0.12004	0.11743	0.118	0.12509	0.13756	0.14349	0.15297	0.15281	0.15269	0.15303	0.15315	0.15278	0.15321	0.15285	0.15294	0.15341	0.15284	0.15279	0.15275	0.15322	0.15299	0.15351	0.15289	0.15292	0.15317	0.15302	0.15292	0.15325	0.15317	0.15278	0.15309
Ecoli-noise0.0-nodes200	0.01	3	0.082512	0.0872025	0.087493	0.08769	0.089234	0.082512	0.084489	0.089234	0.088371	0.087959	0.087258	0.087088	0.087027	0.087432	0.087525	0.08705	0.087147	0.087319	0.087068	0.087843	0.087325	0.087571	0.087565	0.087513	0.087442	0.087634	0.087494	0.087322	0.086999	0.087742	0.088031	0.087809	0.087433	0.087638	0.087493	0.087813
Ecoli-noise0.1-nodes100	0.01	3	0.10778	0.11826	0.12076	0.12366	0.13977	0.10778	0.13977	0.12636	0.12762	0.13304	0.12768	0.12326	0.12566	0.12355	0.12272	0.12426	0.12265	0.12377	0.12151	0.11951	0.12113	0.12004	0.11812	0.11838	0.11828	0.11615	0.11609	0.1175	0.11786	0.11824	0.12076	0.11772	0.12055	0.12131	0.11969	0.11965
Ecoli-noise0.1-nodes150	0.01	3	0.096709	0.0988755	0.099885	0.100685	0.10986	0.10986	0.10785	0.099829	0.096912	0.098984	0.099982	0.099942	0.10212	0.099639	0.099698	0.097315	0.098767	0.097207	0.097003	0.097917	0.096805	0.096709	0.099254	0.099168	0.10047	0.09998	0.099793	0.10062	0.10058	0.099885	0.10075	0.10095	0.10007	0.1012	0.1012	0.10116
Ecoli-noise0.1-nodes200	0.01	3	0.069187	0.0805495	0.081249	0.0819455	0.084574	0.069187	0.077137	0.078056	0.083438	0.084263	0.084574	0.083137	0.081249	0.081057	0.081738	0.082435	0.082068	0.081823	0.082258	0.081532	0.081388	0.082233	0.080542	0.080557	0.081302	0.081432	0.081132	0.081208	0.080514	0.081344	0.080968	0.080271	0.080676	0.081006	0.080133	0.08002
Ecoli-noise0.5-nodes100	0.01	3	0.081443	0.0834665	0.084168	0.087469	0.092055	0.083503	0.089902	0.092055	0.089383	0.088613	0.089718	0.088814	0.089063	0.087499	0.086032	0.087439	0.086748	0.084688	0.084823	0.084792	0.084693	0.083776	0.082504	0.081443	0.083161	0.083725	0.084109	0.082261	0.08343	0.083167	0.084168	0.083064	0.083179	0.083904	0.083957	0.083891
Ecoli-noise0.5-nodes150	0.01	3	0.097991	0.117035	0.12166	0.122685	0.12367	0.097991	0.1028	0.10072	0.10767	0.10867	0.11136	0.11583	0.11664	0.11743	0.11878	0.11997	0.12039	0.12053	0.12062	0.12165	0.12242	0.12218	0.12267	0.12262	0.12291	0.12287	0.1222	0.1227	0.12272	0.12247	0.12367	0.12287	0.12166	0.12342	0.12244	0.12353
Ecoli-noise0.5-nodes200	0.01	3	0.058613	0.0591715	0.059686	0.0610585	0.067071	0.066013	0.067071	0.065942	0.064892	0.063019	0.062654	0.061468	0.061093	0.060665	0.061024	0.060407	0.060318	0.059772	0.05982	0.059686	0.059385	0.059982	0.059042	0.059547	0.059312	0.059163	0.059211	0.059254	0.059486	0.059081	0.058772	0.05918	0.059108	0.058825	0.058857	0.058613
Yeast-noise0.0-nodes100	0.01	3	0.27967	0.28168	0.28219	0.28274	0.5217	0.48958	0.5217	0.41182	0.32054	0.31271	0.28284	0.27967	0.28064	0.28161	0.28228	0.28136	0.28167	0.28169	0.28116	0.28271	0.28188	0.28201	0.28235	0.28219	0.28076	0.28196	0.28135	0.28254	0.28256	0.28219	0.28171	0.28272	0.28208	0.28222	0.28276	0.28309
Yeast-noise0.0-nodes150	0.01	3	0.35431	0.358885	0.36253	0.365315	0.515	0.50195	0.515	0.48647	0.39739	0.38229	0.37524	0.3669	0.36365	0.36623	0.3629	0.3644	0.36024	0.36403	0.36253	0.36419	0.36095	0.36329	0.35832	0.3619	0.36023	0.35945	0.35431	0.36253	0.35606	0.35643	0.35978	0.35669	0.35707	0.35816	0.35701	0.36104
Yeast-noise0.0-nodes200	0.01	3	0.35971	0.402455	0.4031	0.405325	0.46546	0.35971	0.4135	0.46546	0.42858	0.4101	0.40724	0.40192	0.40535	0.40345	0.401	0.4053	0.4025	0.40758	0.4032	0.40295	0.40263	0.40258	0.4021	0.40201	0.40259	0.40643	0.40327	0.40415	0.40479	0.40207	0.4031	0.40392	0.40259	0.40154	0.40241	0.40273
Yeast-noise0.1-nodes100	0.01	3	0.17752	0.184505	0.1948	0.249005	0.3864	0.35326	0.3864	0.37595	0.33476	0.32458	0.29837	0.28379	0.26397	0.23404	0.23008	0.21976	0.20791	0.20698	0.20911	0.19934	0.1948	0.19166	0.1925	0.19362	0.18929	0.19276	0.18699	0.18413	0.18488	0.18277	0.17837	0.17999	0.17752	0.18312	0.1799	0.17867
Yeast-noise0.1-nodes150	0.01	3	0.38315	0.470035	0.48163	0.493245	0.50599	0.38315	0.38463	0.45871	0.49208	0.49911	0.50599	0.4979	0.49854	0.5053	0.49646	0.50477	0.49352	0.49297	0.48703	0.48799	0.48962	0.47908	0.47914	0.48163	0.48524	0.48482	0.47929	0.47929	0.47652	0.47555	0.46958	0.47049	0.46355	0.46638	0.45974	0.46435
Yeast-noise0.1-nodes200	0.01	3	0.19968	0.43533	0.44037	0.442245	0.44515	0.19968	0.24987	0.26275	0.35729	0.40365	0.41765	0.43197	0.43799	0.43445	0.43664	0.43826	0.43621	0.43841	0.43949	0.44336	0.44044	0.44037	0.44108	0.44247	0.44194	0.44196	0.44234	0.44366	0.44259	0.44515	0.44125	0.44221	0.44298	0.44228	0.44164	0.4403
Yeast-noise0.5-nodes100	0.01	3	0.11491	0.11839	0.12107	0.12497	0.20468	0.17963	0.20468	0.18293	0.15613	0.13759	0.13295	0.127	0.12379	0.12391	0.12599	0.12281	0.12164	0.12395	0.12107	0.12209	0.12037	0.12092	0.12061	0.12132	0.11902	0.12033	0.1184	0.11767	0.12039	0.11769	0.11491	0.11769	0.11811	0.1181	0.11733	0.11838
Yeast-noise0.5-nodes150	0.01	3	0.13189	0.27205	0.28091	0.28405	0.28985	0.13189	0.17304	0.22781	0.25009	0.26316	0.26632	0.27046	0.27236	0.27174	0.27262	0.2744	0.27811	0.27862	0.28063	0.28091	0.28165	0.28176	0.28022	0.28289	0.2826	0.28267	0.28475	0.28215	0.28475	0.28417	0.28393	0.28716	0.28477	0.28702	0.28589	0.28985
Yeast-noise0.5-nodes200	0.01	3	0.11262	0.185035	0.201	0.20678	0.20937	0.11262	0.12288	0.1241	0.15045	0.16602	0.17298	0.17839	0.18194	0.18813	0.18955	0.19329	0.19613	0.19735	0.19842	0.19954	0.201	0.2019	0.20369	0.20404	0.20558	0.20567	0.2052	0.20629	0.20727	0.20816	0.20881	0.20847	0.20906	0.20911	0.20937	0.20934
D5_InSilico	0.01	3	0.24853	0.250335	0.25236	0.259815	0.27486	0.27486	0.26195	0.25341	0.25131	0.25001	0.24853
D5_EColi	0.01	3	0.088445	0.0955767	0.095588	0.0959645	0.096741	0.088445	0.096088	0.096741	0.095594	0.095575	0.095582
D5_Yeast	0.01	3	0.022324	0.0238422	0.0244065	0.0244615	0.024499	0.022324	0.023666	0.024371	0.024442	0.024468	0.024499
Ecoli-noise0.0-nodes100	0.01	4	0.10196	0.12276	0.12362	0.12426	0.12592	0.10196	0.1108	0.11641	0.11953	0.1227	0.12408	0.12327	0.12362	0.12543	0.12279	0.12467	0.1237	0.12324	0.12381	0.12466	0.12229	0.1251	0.12378	0.12592	0.12529	0.12293	0.12373	0.12273	0.12379	0.12328	0.12237	0.12422	0.1243	0.12455	0.12353	0.12311
Ecoli-noise0.0-nodes150	0.01	4	0.11613	0.13162	0.13721	0.13955	0.14276	0.12004	0.11613	0.12313	0.12491	0.13182	0.13138	0.13142	0.13092	0.13103	0.13231	0.13407	0.13381	0.13721	0.13624	0.13643	0.13765	0.13767	0.13763	0.13789	0.13678	0.13861	0.13876	0.13902	0.14008	0.14266	0.14226	0.14271	0.14162	0.1415	0.14276	0.14242
Ecoli-noise0.0-nodes200	0.01	4	0.082512	0.0870825	0.087433	0.08763	0.087904	0.082512	0.084155	0.085772	0.087154	0.086839	0.087743	0.087519	0.087631	0.087257	0.087712	0.087904	0.08688	0.087674	0.087599	0.087367	0.086975	0.087216	0.087115	0.087483	0.087571	0.087012	0.087295	0.087433	0.08705	0.087535	0.087548	0.087669	0.087742	0.087853	0.087207	0.087629
Ecoli-noise0.1-nodes100	0.01	4	0.10778	0.12815	0.12986	0.13163	0.13721	0.10778	0.12373	0.13432	0.13563	0.129	0.13035	0.13359	0.13351	0.13162	0.13073	0.13163	0.13163	0.13121	0.12856	0.12952	0.12946	0.12814	0.12878	0.12677	0.1271	0.13054	0.12728	0.12986	0.13045	0.12797	0.12816	0.1293	0.12653	0.13721	0.13662	0.13654
Ecoli-noise0.1-nodes150	0.01	4	0.10986	0.117885	0.11869	0.119445	0.12104	0.10986	0.1137	0.12042	0.11786	0.11741	0.1175	0.11934	0.11845	0.11782	0.11676	0.11851	0.1188	0.11846	0.1176	0.11842	0.11849	0.11791	0.11869	0.1194	0.11938	0.11927	0.11859	0.11975	0.12011	0.11999	0.12104	0.11949	0.11914	0.12078	0.11965	0.11889
Ecoli-noise0.1-nodes200	0.01	4	0.069187	0.0886835	0.089134	0.089828	0.091893	0.069187	0.084542	0.089818	0.091893	0.089384	0.090383	0.090102	0.090358	0.089775	0.090369	0.089085	0.089722	0.08871	0.089838	0.089965	0.090829	0.089047	0.088785	0.089357	0.088499	0.088968	0.089315	0.088533	0.089057	0.088599	0.089134	0.088719	0.088657	0.089214	0.088529	0.087422
Ecoli-noise0.5-nodes100	0.01	4	0.083503	0.096724	0.097796	0.0984765	0.099659	0.083503	0.089573	0.0948	0.095555	0.094757	0.097403	0.096489	0.098526	0.097221	0.095783	0.09695	0.097859	0.096929	0.098118	0.097235	0.097925	0.098172	0.099381	0.098514	0.099299	0.097278	0.097685	0.098138	0.097809	0.096519	0.099182	0.097796	0.099242	0.099659	0.098439	0.099379
Ecoli-noise0.5-nodes150	0.01	4	0.097991	0.11277	0.11339	0.114345	0.11604	0.097991	0.10477	0.10947	0.10878	0.11271	0.11125	0.11339	0.1129	0.11197	0.11278	0.11302	0.11334	0.11393	0.11414	0.11453	0.1136	0.113	0.11317	0.11439	0.11411	0.11395	0.11276	0.11418	0.11318	0.11505	0.11486	0.11535	0.1143	0.11478	0.11604	0.11459
Ecoli-noise0.5-nodes200	0.01	4	0.062573	0.0637085	0.064095	0.0645685	0.066585	0.066013	0.066585	0.066204	0.065564	0.064017	0.064312	0.064622	0.064051	0.064852	0.065137	0.064434	0.063759	0.063942	0.064401	0.063636	0.064095	0.064962	0.064098	0.064331	0.064467	0.06408	0.064515	0.063201	0.063227	0.063879	0.063422	0.063878	0.063658	0.063122	0.062573	0.062823
Yeast-noise0.0-nodes100	0.01	4	0.30852	0.30994	0.31196	0.31371	0.48958	0.48958	0.41555	0.41549	0.33812	0.30877	0.30852	0.30991	0.3114	0.31007	0.31121	0.31281	0.30969	0.31107	0.30997	0.31358	0.31104	0.31535	0.30872	0.31346	0.31221	0.31419	0.30957	0.31358	0.31257	0.31393	0.31006	0.31196	0.30934	0.31384	0.3095	0.31207
Yeast-noise0.0-nodes150	0.01	4	0.37242	0.37784	0.37907	0.382035	0.53287	0.50195	0.49373	0.53287	0.46257	0.41481	0.38476	0.37876	0.3799	0.37844	0.37906	0.37806	0.38046	0.38164	0.38243	0.37814	0.38119	0.37937	0.37242	0.37525	0.37816	0.3786	0.37907	0.37762	0.37395	0.38739	0.37675	0.37599	0.37965	0.3756	0.37923	0.37396
Yeast-noise0.0-nodes200	0.01	4	0.35971	0.36918	0.37189	0.376805	0.41716	0.35971	0.41716	0.40274	0.38042	0.38007	0.37906	0.38082	0.37964	0.37415	0.37753	0.37392	0.37452	0.37512	0.37608	0.37183	0.37174	0.37309	0.37189	0.37306	0.37111	0.37161	0.37002	0.37026	0.36747	0.3706	0.36802	0.3674	0.36727	0.36834	0.36701	0.36508
Yeast-noise0.1-nodes100	0.01	4	0.35326	0.47794	0.48213	0.48587	0.49518	0.35326	0.43083	0.47213	0.49401	0.48698	0.48749	0.48557	0.49518	0.47986	0.4951	0.48548	0.48147	0.48584	0.48701	0.48572	0.48213	0.48439	0.4859	0.48206	0.48598	0.48376	0.48415	0.47976	0.47641	0.47685	0.47903	0.47948	0.48119	0.46475	0.46656	0.47203
Yeast-noise0.1-nodes150	0.01	4	0.38315	0.40803	0.41658	0.420605	0.4373	0.38315	0.40229	0.4373	0.41735	0.42022	0.42147	0.42243	0.42099	0.42237	0.42361	0.41789	0.42	0.42256	0.41872	0.42197	0.42021	0.41761	0.41658	0.41505	0.40859	0.41238	0.41442	0.41209	0.41087	0.40747	0.40963	0.40334	0.40405	0.40365	0.40522	0.40624
Yeast-noise0.1-nodes200	0.01	4	0.19968	0.25802	0.27262	0.275645	0.27739	0.19968	0.22701	0.23219	0.24319	0.24539	0.2521	0.25928	0.25562	0.25812	0.25792	0.26237	0.26401	0.26711	0.26978	0.27064	0.27262	0.27562	0.27567	0.27404	0.27651	0.27683	0.27513	0.27634	0.27554	0.27381	0.27542	0.27508	0.2767	0.27739	0.27675	0.27643
Yeast-noise0.5-nodes100	0.01	4	0.14466	0.147015	0.14823	0.156265	0.20698	0.17963	0.20698	0.18541	0.17194	0.16635	0.1573	0.16042	0.15523	0.15998	0.15145	0.1502	0.15404	0.14998	0.14732	0.14823	0.14822	0.14751	0.14686	0.1486	0.14698	0.14581	0.14466	0.14778	0.14722	0.14705	0.14605	0.15053	0.14755	0.14601	0.14516	0.14523
Yeast-noise0.5-nodes150	0.01	4	0.13189	0.234155	0.24529	0.2513	0.25336	0.13189	0.18106	0.19451	0.20846	0.22114	0.2291	0.23444	0.23387	0.23354	0.23874	0.24187	0.24098	0.24549	0.24417	0.24268	0.24529	0.24783	0.24984	0.24526	0.25195	0.25272	0.25251	0.25164	0.25017	0.25099	0.25271	0.25336	0.25179	0.25043	0.24898	0.25161
Yeast-noise0.5-nodes200	0.01	4	0.11262	0.191585	0.19567	0.199435	0.20219	0.11262	0.15488	0.17165	0.17529	0.18298	0.18614	0.18969	0.19028	0.19289	0.19292	0.19318	0.194	0.19474	0.19486	0.19567	0.19644	0.1955	0.19654	0.19732	0.19696	0.19797	0.19764	0.19979	0.19908	0.20064	0.20164	0.201	0.20087	0.20115	0.20203	0.20219
D5_InSilico	0.01	4	0.25315	0.253578	0.255475	0.263672	0.27486	0.27486	0.26597	0.25678	0.25417	0.25338	0.25315
D5_EColi	0.01	4	0.088445	0.0935998	0.0942995	0.095603	0.098247	0.088445	0.098247	0.095859	0.094835	0.093764	0.093545
D5_Yeast	0.01	4	0.022324	0.024012	0.0249585	0.0250432	0.025066	0.022324	0.023712	0.025005	0.025066	0.024912	0.025056
Ecoli-noise0.0-nodes100	0.01	5	0.10196	0.1257	0.12692	0.127535	0.13041	0.10196	0.12033	0.12741	0.12357	0.12859	0.12942	0.12975	0.12736	0.12599	0.13041	0.12637	0.12391	0.12692	0.12546	0.127	0.12697	0.1279	0.12675	0.12761	0.127	0.12868	0.12597	0.12679	0.12746	0.12502	0.12776	0.12601	0.12548	0.12735	0.12547	0.12592
Ecoli-noise0.0-nodes150	0.01	5	0.11827	0.141235	0.14329	0.14419	0.14628	0.12004	0.11827	0.12626	0.13131	0.13173	0.1342	0.13745	0.1405	0.14283	0.14355	0.14197	0.14247	0.14338	0.1427	0.14295	0.14404	0.14329	0.14374	0.14315	0.14323	0.14555	0.14364	0.14418	0.14344	0.14509	0.14573	0.1442	0.14628	0.14509	0.14561	0.14524
Ecoli-noise0.0-nodes200	0.01	5	0.082512	0.0887395	0.088932	0.089167	0.089457	0.082512	0.088083	0.088118	0.08825	0.088931	0.088623	0.089247	0.088947	0.089194	0.089094	0.088739	0.088454	0.08916	0.089457	0.089158	0.089174	0.088813	0.0888	0.088955	0.088821	0.088831	0.08874	0.088932	0.089365	0.088672	0.089224	0.088905	0.089256	0.088996	0.089064	0.08935
Ecoli-noise0.1-nodes100	0.01	5	0.10778	0.12562	0.12626	0.126915	0.13012	0.10778	0.12876	0.1283	0.12717	0.1258	0.12687	0.12591	0.12696	0.12639	0.12542	0.12685	0.12551	0.12623	0.12479	0.12421	0.12574	0.12583	0.12755	0.12536	0.12804	0.12637	0.12626	0.13012	0.12573	0.12686	0.12652	0.12747	0.12541	0.12366	0.12674	0.12614
Ecoli-noise0.1-nodes150	0.01	5	0.10986	0.11441	0.11484	0.11551	0.11751	0.10986	0.11661	0.11751	0.11558	0.11382	0.11529	0.11436	0.11422	0.11583	0.11446	0.11481	0.1161	0.11593	0.11552	0.11459	0.11526	0.11509	0.11413	0.1155	0.11435	0.11484	0.1155	0.11553	0.11454	0.11473	0.11462	0.11489	0.11461	0.11513	0.11405	0.11425
Ecoli-noise0.1-nodes200	0.01	5	0.069187	0.0887015	0.089436	0.089984	0.090917	0.069187	0.087568	0.088087	0.089452	0.088796	0.08789	0.089546	0.090069	0.089625	0.088739	0.088859	0.089302	0.090599	0.088564	0.089899	0.089644	0.089436	0.090279	0.088893	0.090647	0.090917	0.090295	0.088075	0.088372	0.088664	0.090141	0.089898	0.089261	0.089292	0.090092	0.089796
Ecoli-noise0.5-nodes100	0.01	5	0.083503	0.0916025	0.092236	0.092619	0.094012	0.083503	0.085909	0.091521	0.091473	0.091638	0.092165	0.091284	0.091574	0.091631	0.092699	0.092346	0.093436	0.092539	0.093527	0.092747	0.090998	0.094012	0.092381	0.092409	0.092184	0.092533	0.092235	0.091966	0.093119	0.092236	0.091923	0.091474	0.093329	0.092513	0.092424	0.093308
Ecoli-noise0.5-nodes150	0.01	5	0.097991	0.113835	0.11472	0.11512	0.1171	0.097991	0.10915	0.1133	0.11385	0.11603	0.115	0.11498	0.11475	0.11333	0.11507	0.11514	0.11488	0.11382	0.11407	0.11407	0.11371	0.11472	0.11416	0.11501	0.1138	0.11534	0.11444	0.11435	0.11532	0.11525	0.11451	0.1171	0.11566	0.1151	0.11333	0.1159
Ecoli-noise0.5-nodes200	0.01	5	0.066013	0.070117	0.071722	0.0725415	0.07357	0.066013	0.066414	0.067369	0.06807	0.06807	0.069182	0.070096	0.070314	0.069153	0.071296	0.071562	0.071146	0.070138	0.071441	0.071881	0.071722	0.072438	0.071386	0.072241	0.072211	0.07257	0.071763	0.073412	0.072683	0.072797	0.071934	0.07357	0.072794	0.07302	0.072513	0.072633
Yeast-noise0.0-nodes100	0.01	5	0.29395	0.296625	0.29846	0.30098	0.48958	0.48958	0.44066	0.32809	0.31335	0.30734	0.29763	0.30403	0.29558	0.29681	0.30251	0.30125	0.29507	0.30062	0.30071	0.29623	0.29437	0.29831	0.29846	0.29663	0.29662	0.29984	0.29917	0.3006	0.29653	0.29907	0.29686	0.29897	0.29395	0.29788	0.29655	0.29761
Yeast-noise0.0-nodes150	0.01	5	0.3695	0.37375	0.37718	0.38085	0.50195	0.50195	0.47791	0.40238	0.39393	0.3862	0.37797	0.38518	0.38121	0.37718	0.37641	0.37633	0.37925	0.37843	0.37787	0.37822	0.37681	0.37378	0.38049	0.3839	0.37272	0.37533	0.37372	0.37713	0.37194	0.37718	0.37148	0.37182	0.3695	0.37501	0.3732	0.37158
Yeast-noise0.0-nodes200	0.01	5	0.35971	0.383705	0.38545	0.38875	0.39783	0.35971	0.39506	0.39783	0.38996	0.38676	0.39037	0.39037	0.39179	0.38932	0.38984	0.38763	0.38466	0.38675	0.38818	0.38714	0.38423	0.38675	0.38703	0.38269	0.38545	0.38533	0.38412	0.38388	0.383	0.38499	0.38282	0.38499	0.38353	0.38336	0.38324	0.38227
Yeast-noise0.1-nodes100	0.01	5	0.35326	0.465935	0.46855	0.47042	0.47497	0.35326	0.45452	0.46217	0.47001	0.46669	0.47049	0.46855	0.46987	0.47035	0.47259	0.47266	0.46407	0.47087	0.46846	0.4726	0.47107	0.47497	0.46883	0.46999	0.4717	0.46689	0.46653	0.47029	0.46799	0.45652	0.46925	0.46534	0.46662	0.46299	0.46743	0.45967
Yeast-noise0.1-nodes150	0.01	5	0.38315	0.454005	0.45779	0.46007	0.46314	0.38315	0.42754	0.44024	0.44654	0.44849	0.4564	0.45275	0.45816	0.45143	0.45274	0.45773	0.45715	0.46017	0.46004	0.45526	0.45779	0.46197	0.45915	0.45616	0.45651	0.45968	0.46237	0.45801	0.46101	0.4601	0.46082	0.45953	0.45903	0.45526	0.46314	0.46082
Yeast-noise0.1-nodes200	0.01	5	0.19968	0.25027	0.25128	0.25215	0.25337	0.19968	0.24541	0.25029	0.25013	0.25025	0.25198	0.24997	0.25314	0.25005	0.25214	0.25202	0.25268	0.25198	0.2487	0.25258	0.25047	0.2521	0.25337	0.2481	0.25078	0.25317	0.25101	0.25195	0.25081	0.25127	0.25216	0.25126	0.25325	0.25187	0.2528	0.25128
Yeast-noise0.5-nodes100	0.01	5	0.17963	0.321215	0.32559	0.329325	0.33269	0.17963	0.24842	0.2928	0.3026	0.30713	0.31789	0.32141	0.32102	0.32218	0.3234	0.32089	0.32471	0.32658	0.32415	0.32474	0.33015	0.32673	0.32549	0.32929	0.32936	0.32616	0.32635	0.33107	0.32728	0.32695	0.33111	0.33225	0.33082	0.33244	0.33269	0.32559
Yeast-noise0.5-nodes150	0.01	5	0.13189	0.203915	0.20625	0.207935	0.21141	0.13189	0.18322	0.20026	0.20045	0.20177	0.20222	0.20277	0.20489	0.20625	0.20566	0.20448	0.20409	0.20845	0.20374	0.20655	0.20627	0.2052	0.20562	0.20662	0.20732	0.20639	0.2077	0.20624	0.20855	0.21048	0.20738	0.20817	0.20981	0.21052	0.20896	0.21141
Yeast-noise0.5-nodes200	0.01	5	0.11262	0.133275	0.1374	0.13916	0.14066	0.11262	0.13805	0.13078	0.12782	0.12986	0.13063	0.13134	0.13382	0.13273	0.13243	0.13449	0.1359	0.13602	0.1372	0.13662	0.13697	0.13808	0.1374	0.13834	0.13841	0.13975	0.13798	0.13941	0.13891	0.13982	0.13872	0.13976	0.14041	0.13944	0.14066	0.1396
D5_InSilico	0.01	5	0.25691	0.260265	0.267865	0.27431	0.28781	0.27486	0.28781	0.27266	0.26307	0.25933	0.25691
D5_EColi	0.01	5	0.076383	0.077481	0.079976	0.0867032	0.090216	0.088445	0.090216	0.081478	0.078474	0.07715	0.076383
D5_Yeast	0.01	5	0.022324	0.023606	0.023906	0.0239525	0.023976	0.022324	0.023517	0.023976	0.023939	0.023957	0.023873
