# Supplementary material for: Semi-Supervised Multi-View Learning for Gene Network Reconstruction
Source: PLoS One. 2015 Dec 7;10(12):e0144031. doi: 10.1371/journal.pone.0144031 (PMC4671612; doi:10.1371/journal.pone.0144031)
Supplement: S2 Table — (XLSX) [file pone.0144031.s004.xlsx]

## Sheet: AUROC
GENERE (PCA and n = 2*|Liv|)								Number of Iterations
Dataset	δ	View	Min	1st Quartile	Median	3rd Quartile	Max	0	1	2	3	4	5
Ecoli-noise0.0-nodes100	0.005	1	0.41942	0.4334	0.434385	0.44089	0.50767	0.50767	0.44274	0.43534	0.43339	0.43343	0.41942
Ecoli-noise0.0-nodes150	0.005	1	0.62983	0.637585	0.63944	0.645135	0.65002	0.65002	0.64664	0.63736	0.64062	0.62983	0.63826
Ecoli-noise0.0-nodes200	0.005	1	0.52865	0.631515	0.632395	0.63503	0.64224	0.52865	0.63225	0.63127	0.63586	0.63254	0.64224
Ecoli-noise0.1-nodes100	0.005	1	0.51346	0.521893	0.532775	0.535175	0.53642	0.51346	0.51858	0.53183	0.53566	0.53372	0.53642
Ecoli-noise0.1-nodes150	0.005	1	0.54425	0.58053	0.581515	0.58859	0.62801	0.62801	0.54425	0.59062	0.5825	0.58053	0.58053
Ecoli-noise0.1-nodes200	0.005	1	0.51238	0.52188	0.52507	0.527157	0.5285	0.51238	0.52149	0.52718	0.5285	0.52709	0.52305
Ecoli-noise0.5-nodes100	0.005	1	0.44296	0.45268	0.45744	0.461712	0.46464	0.44296	0.46223	0.46464	0.45472	0.46016	0.452
Ecoli-noise0.5-nodes150	0.005	1	0.56181	0.565462	0.568675	0.571745	0.57704	0.56181	0.56529	0.56598	0.57704	0.57137	0.57187
Ecoli-noise0.5-nodes200	0.005	1	0.49106	0.49364	0.49886	0.502107	0.50839	0.49106	0.50839	0.49259	0.50093	0.5025	0.49679
Yeast-noise0.0-nodes100	0.005	1	0.81226	0.81753	0.82166	0.825445	0.83102	0.81226	0.82258	0.83102	0.82074	0.81646	0.8264
Yeast-noise0.0-nodes100	0.005	1	0.78116	0.806075	0.811035	0.8182	0.82636	0.78116	0.8045	0.81127	0.8108	0.82051	0.82636
Yeast-noise0.0-nodes150	0.005	1	0.80778	0.850463	0.860145	0.861953	0.86501	0.80778	0.8625	0.85998	0.84729	0.86031	0.86501
Yeast-noise0.0-nodes200	0.005	1	0.66873	0.797155	0.799875	0.802723	0.80512	0.66873	0.79626	0.79991	0.79984	0.80366	0.80512
Yeast-noise0.1-nodes150	0.005	1	0.76564	0.835295	0.8413	0.842423	0.84728	0.76564	0.84035	0.84225	0.84248	0.84728	0.83361
Yeast-noise0.1-nodes200	0.005	1	0.6491	0.65061	0.654595	0.660732	0.66222	0.65214	0.66196	0.66222	0.6501	0.65705	0.6491
Yeast-noise0.5-nodes100	0.005	1	0.61438	0.626895	0.630685	0.636755	0.64614	0.61438	0.62566	0.64614	0.63077	0.6306	0.63875
Yeast-noise0.5-nodes150	0.005	1	0.60168	0.675772	0.68368	0.687268	0.69321	0.60168	0.67315	0.68845	0.68372	0.69321	0.68364
Yeast-noise0.5-nodes200	0.005	1	0.58712	0.60754	0.612985	0.614807	0.61572	0.58712	0.61524	0.61246	0.61351	0.61572	0.6059
D5_Network1	0.005	1	0.78531	0.792385	0.793655	0.795105	0.817	0.817	0.78531	0.79217	0.79303	0.79428	0.79538
D5_Network3	0.005	1	0.7088	0.716333	0.71636	0.71638	0.71641	0.7088	0.71634	0.71638	0.71641	0.71638	0.71633
D5_Network4	0.005	1	0.53629	0.536293	0.5363	0.536307	0.53632	0.53632	0.5363	0.5363	0.53629	0.53629	0.53631
Ecoli-noise0.0-nodes100	0.005	2	0.50767	0.53833	0.60304	0.614973	0.63049	0.50767	0.51852	0.59776	0.60832	0.61719	0.63049
Ecoli-noise0.0-nodes150	0.005	2	0.59666	0.598735	0.60219	0.61199	0.65002	0.65002	0.61453	0.59831	0.60001	0.60437	0.59666
Ecoli-noise0.0-nodes200	0.005	2	0.52865	0.53824	0.539255	0.556852	0.57115	0.52865	0.56248	0.57115	0.53997	0.53814	0.53854
Ecoli-noise0.1-nodes100	0.005	2	0.51346	0.557655	0.577265	0.580952	0.58473	0.51346	0.55183	0.58473	0.5794	0.57513	0.58147
Ecoli-noise0.1-nodes150	0.005	2	0.60509	0.630585	0.642645	0.647055	0.64998	0.62801	0.60509	0.63831	0.64708	0.64698	0.64998
Ecoli-noise0.1-nodes200	0.005	2	0.51238	0.554763	0.55901	0.575475	0.58807	0.51238	0.58807	0.57997	0.56199	0.55603	0.55434
Ecoli-noise0.5-nodes100	0.005	2	0.41976	0.44525	0.45437	0.459785	0.46597	0.44296	0.46597	0.41976	0.45662	0.45212	0.46084
Ecoli-noise0.5-nodes150	0.005	2	0.56181	0.642267	0.645	0.65059	0.65426	0.56181	0.64528	0.65236	0.65426	0.64472	0.64145
Ecoli-noise0.5-nodes200	0.005	2	0.49106	0.555122	0.5738	0.586027	0.59487	0.49106	0.56272	0.55259	0.59487	0.58641	0.58488
Yeast-noise0.0-nodes100	0.005	2	0.80705	0.812327	0.81918	0.833338	0.83722	0.81226	0.83584	0.82583	0.83722	0.80705	0.81253
Yeast-noise0.0-nodes150	0.005	2	0.80778	0.876325	0.877805	0.87915	0.88199	0.80778	0.87928	0.87615	0.87685	0.87876	0.88199
Yeast-noise0.0-nodes200	0.005	2	0.66873	0.845485	0.86159	0.877117	0.87804	0.66873	0.84465	0.84799	0.87776	0.87804	0.87519
Yeast-noise0.1-nodes100	0.005	2	0.78116	0.852178	0.88161	0.882145	0.88325	0.78116	0.84244	0.88325	0.88183	0.88225	0.88139
Yeast-noise0.1-nodes150	0.005	2	0.76564	0.86546	0.86759	0.869585	0.87412	0.76564	0.87412	0.8701	0.86714	0.8649	0.86804
Yeast-noise0.1-nodes200	0.005	2	0.65214	0.828207	0.838745	0.849642	0.85097	0.65214	0.82841	0.82814	0.85097	0.84983	0.84908
Yeast-noise0.5-nodes100	0.005	2	0.58822	0.605213	0.61199	0.632597	0.73515	0.61438	0.73515	0.6096	0.63867	0.58822	0.60375
Yeast-noise0.5-nodes150	0.005	2	0.60168	0.739082	0.77301	0.774732	0.77633	0.60168	0.72787	0.7733	0.77521	0.77633	0.77272
Yeast-noise0.5-nodes200	0.005	2	0.58712	0.6719	0.713555	0.751085	0.76236	0.58712	0.68129	0.66877	0.74582	0.75284	0.76236
D5_Network1	0.005	2	0.817	0.825225	0.82545	0.825923	0.83011	0.817	0.83011	0.82518	0.82605	0.82554	0.82536
D5_Network3	0.005	2	0.66127	0.673987	0.68037	0.68454	0.7088	0.7088	0.66127	0.67301	0.67692	0.68478	0.68382
D5_Network4	0.005	2	0.53632	0.538335	0.53851	0.539135	0.5398	0.53632	0.53855	0.53933	0.5398	0.53847	0.53829
Ecoli-noise0.0-nodes100	0.005	3	0.50767	0.55736	0.574185	0.585468	0.58907	0.50767	0.55236	0.57236	0.57601	0.58907	0.58862
Ecoli-noise0.0-nodes150	0.005	3	0.65002	0.654807	0.66246	0.665373	0.67145	0.65002	0.65284	0.66071	0.67145	0.66576	0.66421
Ecoli-noise0.0-nodes200	0.005	3	0.52865	0.543413	0.54882	0.55239	0.57049	0.52865	0.57049	0.55334	0.5481	0.54185	0.54954
Ecoli-noise0.1-nodes100	0.005	3	0.51346	0.587128	0.590765	0.593225	0.60033	0.51346	0.60033	0.59328	0.59306	0.58847	0.58668
Ecoli-noise0.1-nodes150	0.005	3	0.6034	0.628443	0.630675	0.6335	0.63755	0.62801	0.6034	0.62974	0.63161	0.63413	0.63755
Ecoli-noise0.1-nodes200	0.005	3	0.51238	0.573878	0.57634	0.581315	0.58342	0.51238	0.58342	0.57824	0.58234	0.57444	0.57369
Ecoli-noise0.5-nodes100	0.005	3	0.44296	0.467687	0.482955	0.49199	0.50015	0.44296	0.46473	0.47656	0.48935	0.49287	0.50015
Ecoli-noise0.5-nodes150	0.005	3	0.56181	0.654813	0.65582	0.659497	0.66079	0.56181	0.6567	0.66043	0.66079	0.65494	0.65477
Ecoli-noise0.5-nodes200	0.005	3	0.49106	0.584293	0.585635	0.58745	0.59156	0.49106	0.58398	0.58792	0.58604	0.58523	0.59156
Yeast-noise0.0-nodes100	0.005	3	0.81226	0.855527	0.860935	0.862945	0.86569	0.81226	0.85401	0.86569	0.86008	0.86179	0.86333
Yeast-noise0.0-nodes150	0.005	3	0.80778	0.862577	0.864655	0.86767	0.86911	0.80778	0.86859	0.86911	0.86491	0.86197	0.8644
Yeast-noise0.0-nodes200	0.005	3	0.66873	0.855795	0.866765	0.868405	0.87058	0.66873	0.85223	0.86886	0.87058	0.86704	0.86649
Yeast-noise0.1-nodes100	0.005	3	0.78116	0.881933	0.900195	0.903007	0.90535	0.78116	0.87588	0.9003	0.90391	0.90535	0.90009
Yeast-noise0.1-nodes150	0.005	3	0.76564	0.859342	0.87376	0.87851	0.88009	0.76564	0.85508	0.87213	0.87539	0.87955	0.88009
Yeast-noise0.1-nodes200	0.005	3	0.65214	0.839408	0.854215	0.855252	0.85732	0.65214	0.83464	0.85472	0.85371	0.85543	0.85732
Yeast-noise0.5-nodes100	0.005	3	0.61438	0.755798	0.780025	0.795785	0.79783	0.61438	0.75269	0.76512	0.79607	0.79783	0.79493
Yeast-noise0.5-nodes150	0.005	3	0.60168	0.799247	0.808815	0.809832	0.81133	0.60168	0.79611	0.80897	0.81133	0.81012	0.80866
Yeast-noise0.5-nodes200	0.005	3	0.58712	0.71492	0.751005	0.761283	0.76465	0.58712	0.70458	0.74594	0.75607	0.76302	0.76465
D5_Network1	0.005	3	0.7965	0.797358	0.79764	0.798538	0.817	0.817	0.79881	0.7965	0.79729	0.79756	0.79772
D5_Network3	0.005	3	0.7088	0.714093	0.7149	0.715558	0.7176	0.7088	0.7176	0.7156	0.71543	0.71437	0.714
D5_Network4	0.005	3	0.53632	0.537282	0.53763	0.537992	0.5385	0.53632	0.5385	0.53728	0.53729	0.538	0.53797
Ecoli-noise0.0-nodes100	0.005	4	0.50767	0.550835	0.575995	0.580492	0.58811	0.50767	0.5433	0.57344	0.57855	0.58114	0.58811
Ecoli-noise0.0-nodes150	0.005	4	0.65002	0.65969	0.6601	0.660578	0.66145	0.65002	0.66145	0.66063	0.65978	0.66042	0.65966
Ecoli-noise0.0-nodes200	0.005	4	0.52865	0.55726	0.55834	0.56521	0.56767	0.52865	0.56767	0.56744	0.55696	0.55816	0.55852
Ecoli-noise0.1-nodes100	0.005	4	0.51346	0.602428	0.605345	0.60929	0.6101	0.51346	0.60305	0.6101	0.60984	0.60764	0.60222
Ecoli-noise0.1-nodes150	0.005	4	0.60311	0.607698	0.60941	0.613447	0.62801	0.62801	0.60311	0.61098	0.60784	0.60765	0.61427
Ecoli-noise0.1-nodes200	0.005	4	0.51238	0.570207	0.57523	0.578933	0.5851	0.51238	0.5851	0.58003	0.57564	0.57482	0.56867
Ecoli-noise0.5-nodes100	0.005	4	0.44296	0.4746	0.485215	0.488577	0.48975	0.44296	0.47198	0.48246	0.48975	0.48797	0.48878
Ecoli-noise0.5-nodes150	0.005	4	0.56181	0.661672	0.66287	0.663235	0.66351	0.56181	0.66351	0.66333	0.66279	0.66295	0.6613
Ecoli-noise0.5-nodes200	0.005	4	0.49106	0.588113	0.59395	0.594215	0.5955	0.49106	0.58625	0.5942	0.59422	0.5955	0.5937
Yeast-noise0.0-nodes100	0.005	4	0.81226	0.86111	0.863665	0.866167	0.86841	0.81226	0.86577	0.86841	0.8663	0.86096	0.86156
Yeast-noise0.0-nodes150	0.005	4	0.80778	0.85568	0.85663	0.860542	0.86422	0.80778	0.86422	0.86179	0.8568	0.85646	0.85542
Yeast-noise0.0-nodes200	0.005	4	0.66873	0.846223	0.852495	0.855865	0.85602	0.66873	0.84518	0.85594	0.85602	0.85564	0.84935
Yeast-noise0.1-nodes100	0.005	4	0.78116	0.858437	0.873605	0.874013	0.87449	0.78116	0.85344	0.87343	0.87449	0.87409	0.87378
Yeast-noise0.1-nodes150	0.005	4	0.76564	0.81403	0.835865	0.838867	0.84087	0.76564	0.80748	0.83368	0.83805	0.83914	0.84087
Yeast-noise0.1-nodes200	0.005	4	0.65214	0.846445	0.854705	0.856492	0.85784	0.65214	0.84406	0.8536	0.85784	0.85581	0.85672
Yeast-noise0.5-nodes100	0.005	4	0.61438	0.787473	0.816715	0.818643	0.81921	0.61438	0.77827	0.81508	0.81921	0.81835	0.81874
Yeast-noise0.5-nodes150	0.005	4	0.60168	0.815685	0.817	0.817475	0.81789	0.60168	0.81526	0.81789	0.81704	0.81762	0.81696
Yeast-noise0.5-nodes200	0.005	4	0.58712	0.727935	0.747745	0.750147	0.7523	0.58712	0.72204	0.74562	0.74987	0.75024	0.7523
D5_Network1	0.005	4	0.79529	0.817417	0.819365	0.820555	0.82211	0.817	0.79529	0.82211	0.82072	0.82006	0.81867
D5_Network3	0.005	4	0.70632	0.706683	0.70723	0.708475	0.71064	0.7088	0.71064	0.7075	0.70696	0.70632	0.70659
D5_Network4	0.005	4	0.53632	0.537722	0.53787	0.538632	0.53896	0.53632	0.53896	0.53884	0.53773	0.53772	0.53801
Ecoli-noise0.0-nodes100	0.005	5	0.50767	0.560485	0.572225	0.575812	0.58412	0.50767	0.5567	0.57261	0.57688	0.57184	0.58412
Ecoli-noise0.0-nodes150	0.005	5	0.65002	0.65732	0.6603	0.665065	0.67548	0.65002	0.67548	0.66637	0.66115	0.65661	0.65945
Ecoli-noise0.0-nodes200	0.005	5	0.52865	0.563107	0.567915	0.56883	0.57344	0.52865	0.57344	0.5688	0.56703	0.56884	0.5618
Ecoli-noise0.1-nodes100	0.005	5	0.51346	0.606985	0.60768	0.61208	0.61946	0.51346	0.60683	0.60745	0.61946	0.61347	0.60791
Ecoli-noise0.1-nodes150	0.005	5	0.60986	0.610758	0.613805	0.61533	0.62801	0.62801	0.61464	0.61297	0.61002	0.61556	0.60986
Ecoli-noise0.1-nodes200	0.005	5	0.51238	0.578605	0.582215	0.584865	0.58934	0.51238	0.58934	0.58404	0.57801	0.58039	0.58514
Ecoli-noise0.5-nodes100	0.005	5	0.44296	0.478633	0.49032	0.499323	0.50492	0.44296	0.47664	0.48461	0.50492	0.49603	0.50042
Ecoli-noise0.5-nodes150	0.005	5	0.56181	0.65389	0.658355	0.660473	0.66142	0.56181	0.65874	0.65797	0.66105	0.66142	0.65253
Ecoli-noise0.5-nodes200	0.005	5	0.49106	0.598708	0.600565	0.60153	0.60224	0.49106	0.60183	0.6005	0.59811	0.60224	0.60063
Yeast-noise0.0-nodes100	0.005	5	0.81226	0.858378	0.859365	0.860082	0.86034	0.81226	0.85808	0.85946	0.86029	0.86034	0.85927
Yeast-noise0.0-nodes150	0.005	5	0.80778	0.875903	0.879545	0.882145	0.88712	0.80778	0.88712	0.88272	0.88042	0.87867	0.87498
Yeast-noise0.0-nodes200	0.005	5	0.66873	0.8593	0.860395	0.861017	0.86681	0.66873	0.86681	0.86047	0.85896	0.86032	0.8612
Yeast-noise0.1-nodes100	0.005	5	0.78116	0.866008	0.881675	0.88196	0.8824	0.78116	0.86084	0.88151	0.8824	0.88184	0.882
Yeast-noise0.1-nodes150	0.005	5	0.76564	0.819145	0.84422	0.84459	0.84525	0.76564	0.8108	0.84426	0.84418	0.84525	0.8447
Yeast-noise0.1-nodes200	0.005	5	0.65214	0.840912	0.852725	0.854397	0.85471	0.65214	0.83727	0.85466	0.85184	0.85361	0.85471
Yeast-noise0.5-nodes100	0.005	5	0.61438	0.776443	0.80218	0.811283	0.81308	0.61438	0.76997	0.79586	0.81308	0.81221	0.8085
Yeast-noise0.5-nodes150	0.005	5	0.60168	0.799187	0.807395	0.808358	0.80863	0.60168	0.79658	0.80855	0.80701	0.80863	0.80778
Yeast-noise0.5-nodes200	0.005	5	0.58712	0.732965	0.748945	0.751748	0.75243	0.58712	0.72802	0.7478	0.75243	0.7523	0.75009
D5_Network1	0.005	5	0.80874	0.818767	0.82419	0.825082	0.82552	0.817	0.80874	0.82534	0.82407	0.82552	0.82431
D5_Network3	0.005	5	0.70869	0.708825	0.709295	0.710087	0.7134	0.7088	0.7134	0.71022	0.70869	0.70969	0.7089
D5_Network4	0.005	5	0.53632	0.54038	0.540805	0.540915	0.54105	0.53632	0.5408	0.54095	0.54105	0.54024	0.54081
Ecoli-noise0.0-nodes100	0.01	1	0.43216	0.43411	0.438355	0.442465	0.50767	0.50767	0.4332	0.43987	0.44333	0.43216	0.43684
Ecoli-noise0.0-nodes150	0.01	1	0.64343	0.649495	0.651395	0.655147	0.65707	0.65002	0.64343	0.65594	0.65277	0.65707	0.64932
Ecoli-noise0.0-nodes200	0.01	1	0.52865	0.553127	0.564825	0.5708	0.57341	0.52865	0.54967	0.5635	0.57235	0.57341	0.56615
Ecoli-noise0.1-nodes100	0.01	1	0.51346	0.52795	0.531965	0.538733	0.54353	0.51346	0.53499	0.54353	0.52894	0.52762	0.53998
Ecoli-noise0.1-nodes150	0.01	1	0.62801	0.645913	0.64872	0.651587	0.65463	0.62801	0.65168	0.65131	0.65463	0.64613	0.64584
Ecoli-noise0.1-nodes200	0.01	1	0.49539	0.498023	0.500315	0.5053	0.51238	0.51238	0.49974	0.49539	0.49745	0.50677	0.50089
Ecoli-noise0.5-nodes100	0.01	1	0.43988	0.442277	0.44697	0.451265	0.45941	0.44296	0.45941	0.43988	0.45136	0.44205	0.45098
Ecoli-noise0.5-nodes150	0.01	1	0.56181	0.568067	0.57471	0.576515	0.58098	0.56181	0.57298	0.56643	0.57654	0.58098	0.57644
Ecoli-noise0.5-nodes200	0.01	1	0.49106	0.503142	0.509215	0.511628	0.51228	0.49106	0.51228	0.51193	0.50771	0.50162	0.51072
Yeast-noise0.0-nodes100	0.01	1	0.79055	0.803423	0.80751	0.811192	0.81432	0.81226	0.80799	0.81432	0.80703	0.80222	0.79055
Yeast-noise0.0-nodes150	0.01	1	0.80778	0.870885	0.87469	0.87623	0.87888	0.80778	0.86972	0.87438	0.875	0.87888	0.87664
Yeast-noise0.0-nodes200	0.01	1	0.62531	0.625663	0.62735	0.64091	0.66873	0.66873	0.64521	0.62531	0.62669	0.62801	0.62532
Yeast-noise0.1-nodes100	0.01	1	0.73735	0.738228	0.74485	0.756752	0.78116	0.78116	0.75937	0.7489	0.73735	0.73737	0.7408
Yeast-noise0.1-nodes150	0.01	1	0.76564	0.838682	0.83988	0.844392	0.85108	0.76564	0.83917	0.83852	0.84566	0.85108	0.84059
Yeast-noise0.1-nodes200	0.01	1	0.65214	0.67607	0.679975	0.682628	0.6858	0.65214	0.68061	0.67498	0.6858	0.6833	0.67934
Yeast-noise0.5-nodes100	0.01	1	0.61438	0.627918	0.630085	0.630752	0.64188	0.61438	0.63084	0.64188	0.63049	0.62968	0.62733
Yeast-noise0.5-nodes150	0.01	1	0.60168	0.622837	0.624935	0.62755	0.63627	0.60168	0.63627	0.62821	0.62235	0.62557	0.6243
Yeast-noise0.5-nodes200	0.01	1	0.58712	0.593195	0.596785	0.59775	0.59836	0.58712	0.59645	0.59712	0.59836	0.59796	0.59211
D5_Network1	0.01	1	0.80979	0.810422	0.81047	0.810495	0.817	0.817	0.80979	0.81048	0.8105	0.81041	0.81046
D5_Network3	0.01	1	0.70858	0.708595	0.70861	0.70861	0.7088	0.7088	0.70861	0.70859	0.70861	0.70861	0.70858
D5_Network4	0.01	1	0.53628	0.536303	0.53631	0.536318	0.53632	0.53632	0.5363	0.53632	0.53628	0.53631	0.53631
Ecoli-noise0.0-nodes100	0.01	2	0.50767	0.5629	0.587265	0.59783	0.60994	0.50767	0.55759	0.57883	0.60994	0.59854	0.5957
Ecoli-noise0.0-nodes150	0.01	2	0.54222	0.545835	0.55657	0.605263	0.65002	0.65002	0.61812	0.56669	0.54645	0.54222	0.54563
Ecoli-noise0.0-nodes200	0.01	2	0.52865	0.538985	0.539835	0.547247	0.5542	0.52865	0.5542	0.54968	0.53972	0.53874	0.53995
Ecoli-noise0.1-nodes100	0.01	2	0.51346	0.56839	0.57678	0.577963	0.58101	0.51346	0.56565	0.57661	0.58101	0.57695	0.5783
Ecoli-noise0.1-nodes150	0.01	2	0.62219	0.629085	0.639175	0.647772	0.64897	0.62801	0.62219	0.63231	0.64604	0.64897	0.64835
Ecoli-noise0.1-nodes200	0.01	2	0.51238	0.552177	0.556	0.566947	0.57156	0.51238	0.57156	0.56968	0.55875	0.55182	0.55325
Ecoli-noise0.5-nodes100	0.01	2	0.42198	0.448028	0.463675	0.46955	0.47558	0.44296	0.46412	0.42198	0.46323	0.47136	0.47558
Ecoli-noise0.5-nodes150	0.01	2	0.56181	0.61438	0.618795	0.626367	0.63272	0.56181	0.63272	0.62093	0.62818	0.61362	0.61666
Ecoli-noise0.5-nodes200	0.01	2	0.49106	0.549913	0.56424	0.583712	0.59028	0.49106	0.55943	0.54674	0.59028	0.56905	0.5886
Yeast-noise0.0-nodes100	0.01	2	0.8117	0.812503	0.82357	0.836512	0.85153	0.81226	0.85153	0.83738	0.83391	0.81323	0.8117
Yeast-noise0.0-nodes150	0.01	2	0.80778	0.884875	0.88612	0.888362	0.89004	0.80778	0.88501	0.88723	0.88874	0.88483	0.89004
Yeast-noise0.0-nodes200	0.01	2	0.66873	0.81907	0.855105	0.86516	0.86728	0.66873	0.80984	0.84676	0.86573	0.86345	0.86728
Yeast-noise0.1-nodes100	0.01	2	0.78116	0.84012	0.871465	0.87716	0.87941	0.78116	0.83116	0.87941	0.87757	0.87593	0.867
Yeast-noise0.1-nodes150	0.01	2	0.76564	0.863237	0.86695	0.868113	0.86914	0.76564	0.86695	0.862	0.86914	0.86695	0.8685
Yeast-noise0.1-nodes200	0.01	2	0.65214	0.822055	0.834435	0.84074	0.84577	0.65214	0.81987	0.82861	0.84577	0.8409	0.84026
Yeast-noise0.5-nodes100	0.01	2	0.6003	0.62652	0.68317	0.714058	0.72967	0.61438	0.71761	0.6003	0.7034	0.66294	0.72967
Yeast-noise0.5-nodes150	0.01	2	0.60168	0.661005	0.68809	0.689022	0.69277	0.60168	0.65225	0.69277	0.68906	0.68891	0.68727
Yeast-noise0.5-nodes200	0.01	2	0.58712	0.620007	0.66126	0.66601	0.69473	0.58712	0.66292	0.60681	0.6596	0.66704	0.69473
D5_Network1	0.01	2	0.81215	0.813543	0.81399	0.816275	0.82457	0.817	0.82457	0.81215	0.81343	0.8141	0.81388
D5_Network3	0.01	2	0.66325	0.675382	0.68115	0.683662	0.7088	0.7088	0.66325	0.67428	0.67869	0.68368	0.68361
D5_Network4	0.01	2	0.53632	0.537183	0.538895	0.539183	0.5394	0.53632	0.53663	0.53895	0.5394	0.53884	0.53926
Ecoli-noise0.0-nodes100	0.01	3	0.50767	0.570808	0.5846	0.587233	0.59001	0.50767	0.56653	0.58364	0.58556	0.59001	0.58779
Ecoli-noise0.0-nodes150	0.01	3	0.65002	0.658415	0.663365	0.664138	0.66858	0.65002	0.657	0.66858	0.66266	0.66407	0.66416
Ecoli-noise0.0-nodes200	0.01	3	0.52865	0.546613	0.54882	0.551755	0.55441	0.52865	0.55441	0.55273	0.54588	0.54881	0.54883
Ecoli-noise0.1-nodes100	0.01	3	0.51346	0.568532	0.57786	0.579703	0.58633	0.51346	0.56567	0.5786	0.58007	0.57712	0.58633
Ecoli-noise0.1-nodes150	0.01	3	0.62105	0.629188	0.63352	0.63756	0.64286	0.62801	0.62105	0.63272	0.63864	0.63432	0.64286
Ecoli-noise0.1-nodes200	0.01	3	0.51238	0.56539	0.56613	0.567035	0.56778	0.51238	0.56778	0.56729	0.56599	0.56627	0.56519
Ecoli-noise0.5-nodes100	0.01	3	0.44296	0.475477	0.478035	0.480293	0.48621	0.44296	0.48054	0.47513	0.47955	0.47652	0.48621
Ecoli-noise0.5-nodes150	0.01	3	0.56181	0.64862	0.65032	0.65172	0.65251	0.56181	0.64846	0.6491	0.65251	0.65154	0.65178
Ecoli-noise0.5-nodes200	0.01	3	0.49106	0.582685	0.58455	0.5852	0.58575	0.49106	0.58531	0.58487	0.58217	0.58423	0.58575
Yeast-noise0.0-nodes100	0.01	3	0.81226	0.855483	0.857645	0.860745	0.86426	0.81226	0.86174	0.8548	0.85776	0.86426	0.85753
Yeast-noise0.0-nodes150	0.01	3	0.80778	0.862975	0.863375	0.864742	0.87336	0.80778	0.87336	0.86519	0.86335	0.86285	0.8634
Yeast-noise0.0-nodes200	0.01	3	0.66873	0.817503	0.84189	0.84332	0.84704	0.66873	0.80971	0.84088	0.84346	0.84704	0.8429
Yeast-noise0.1-nodes100	0.01	3	0.78116	0.865337	0.89148	0.895482	0.90224	0.78116	0.85682	0.89089	0.89662	0.90224	0.89207
Yeast-noise0.1-nodes150	0.01	3	0.76564	0.859025	0.869115	0.873107	0.87439	0.76564	0.85578	0.86876	0.86947	0.87439	0.87432
Yeast-noise0.1-nodes200	0.01	3	0.65214	0.83638	0.84732	0.849395	0.85042	0.65214	0.83315	0.84607	0.84857	0.84967	0.85042
Yeast-noise0.5-nodes100	0.01	3	0.61438	0.75227	0.785805	0.798633	0.8013	0.61438	0.74305	0.77993	0.79168	0.80095	0.8013
Yeast-noise0.5-nodes150	0.01	3	0.60168	0.72118	0.7491	0.753215	0.75484	0.60168	0.7127	0.74662	0.75158	0.75484	0.75376
Yeast-noise0.5-nodes200	0.01	3	0.58712	0.702452	0.74193	0.753343	0.75932	0.58712	0.69141	0.73558	0.74828	0.75503	0.75932
D5_Network1	0.01	3	0.79624	0.80166	0.8022	0.802538	0.817	0.817	0.79624	0.80264	0.80217	0.80223	0.80149
D5_Network3	0.01	3	0.7088	0.71139	0.711935	0.712608	0.7153	0.7088	0.7153	0.71275	0.71218	0.71129	0.71169
D5_Network4	0.01	3	0.53632	0.538342	0.538595	0.53878	0.53888	0.53632	0.53847	0.53872	0.5383	0.53888	0.5388
Ecoli-noise0.0-nodes100	0.01	4	0.50767	0.576398	0.58259	0.589255	0.59226	0.50767	0.57452	0.58315	0.59129	0.58203	0.59226
Ecoli-noise0.0-nodes150	0.01	4	0.65002	0.655092	0.66165	0.664322	0.66568	0.65002	0.65379	0.66433	0.66568	0.6643	0.659
Ecoli-noise0.0-nodes200	0.01	4	0.52865	0.550832	0.55426	0.556127	0.55705	0.52865	0.55567	0.55705	0.55628	0.55285	0.55016
Ecoli-noise0.1-nodes100	0.01	4	0.51346	0.589518	0.617195	0.619717	0.62064	0.51346	0.58053	0.61648	0.62064	0.61791	0.62032
Ecoli-noise0.1-nodes150	0.01	4	0.62317	0.62627	0.62744	0.628243	0.64293	0.62801	0.64293	0.62832	0.62317	0.62687	0.62607
Ecoli-noise0.1-nodes200	0.01	4	0.51238	0.557847	0.560685	0.563072	0.57403	0.51238	0.57403	0.5614	0.56363	0.55714	0.55997
Ecoli-noise0.5-nodes100	0.01	4	0.44296	0.47904	0.48619	0.489973	0.49178	0.44296	0.48845	0.47741	0.48393	0.49048	0.49178
Ecoli-noise0.5-nodes150	0.01	4	0.56181	0.65669	0.660295	0.661223	0.66425	0.56181	0.65557	0.66054	0.66005	0.66145	0.66425
Ecoli-noise0.5-nodes200	0.01	4	0.49106	0.59134	0.594395	0.59637	0.59706	0.49106	0.59077	0.59305	0.59658	0.59706	0.59574
Yeast-noise0.0-nodes100	0.01	4	0.81226	0.861135	0.86465	0.868188	0.8717	0.81226	0.86653	0.8717	0.86874	0.86277	0.86059
Yeast-noise0.0-nodes150	0.01	4	0.80778	0.846732	0.847475	0.848495	0.87306	0.80778	0.87306	0.8487	0.84788	0.84707	0.84662
Yeast-noise0.0-nodes200	0.01	4	0.66873	0.823195	0.83607	0.83639	0.8375	0.66873	0.81896	0.8359	0.8375	0.83624	0.83644
Yeast-noise0.1-nodes100	0.01	4	0.78116	0.85537	0.870665	0.876533	0.87878	0.78116	0.85038	0.87034	0.87878	0.87838	0.87099
Yeast-noise0.1-nodes150	0.01	4	0.76564	0.829098	0.83628	0.838625	0.83964	0.76564	0.82743	0.83868	0.8341	0.83846	0.83964
Yeast-noise0.1-nodes200	0.01	4	0.65214	0.838735	0.84818	0.849765	0.85018	0.65214	0.83577	0.84763	0.84873	0.85011	0.85018
Yeast-noise0.5-nodes100	0.01	4	0.61438	0.785395	0.814525	0.819445	0.82506	0.61438	0.77616	0.8131	0.82061	0.81595	0.82506
Yeast-noise0.5-nodes150	0.01	4	0.60168	0.76274	0.78929	0.794593	0.79559	0.60168	0.75555	0.78431	0.79559	0.79427	0.7947
Yeast-noise0.5-nodes200	0.01	4	0.58712	0.717292	0.745405	0.74753	0.7489	0.58712	0.70836	0.74409	0.7489	0.7478	0.74672
D5_Network1	0.01	4	0.80347	0.817	0.817235	0.818018	0.82309	0.817	0.80347	0.82309	0.8182	0.81747	0.817
D5_Network3	0.01	4	0.70305	0.70345	0.70447	0.707433	0.7088	0.7088	0.70816	0.70525	0.70305	0.70369	0.70337
D5_Network4	0.01	4	0.53632	0.538292	0.53838	0.538595	0.53917	0.53632	0.53843	0.53917	0.53828	0.53833	0.53865
Ecoli-noise0.0-nodes100	0.01	5	0.50767	0.574605	0.5802	0.582405	0.58475	0.50767	0.57278	0.5831	0.58032	0.58008	0.58475
Ecoli-noise0.0-nodes150	0.01	5	0.65002	0.66768	0.668725	0.668967	0.66952	0.65002	0.66884	0.66901	0.66737	0.66952	0.66861
Ecoli-noise0.0-nodes200	0.01	5	0.52865	0.549432	0.55292	0.553648	0.55485	0.52865	0.55369	0.55485	0.54847	0.55352	0.55232
Ecoli-noise0.1-nodes100	0.01	5	0.51346	0.60104	0.609235	0.612592	0.61713	0.51346	0.59909	0.61158	0.61293	0.61713	0.60689
Ecoli-noise0.1-nodes150	0.01	5	0.6181	0.623995	0.62536	0.62761	0.6423	0.62801	0.6423	0.62389	0.62641	0.62431	0.6181
Ecoli-noise0.1-nodes200	0.01	5	0.51238	0.56087	0.56385	0.566793	0.57563	0.51238	0.57563	0.56743	0.56282	0.56488	0.56022
Ecoli-noise0.5-nodes100	0.01	5	0.44296	0.49142	0.494095	0.494903	0.49729	0.44296	0.49729	0.495	0.49358	0.49461	0.4907
Ecoli-noise0.5-nodes150	0.01	5	0.56181	0.655755	0.657735	0.660345	0.66113	0.56181	0.65856	0.66094	0.65691	0.66113	0.65537
Ecoli-noise0.5-nodes200	0.01	5	0.49106	0.601613	0.603085	0.603485	0.60466	0.49106	0.60466	0.60311	0.60113	0.60361	0.60306
Yeast-noise0.0-nodes100	0.01	5	0.81226	0.859258	0.865815	0.866695	0.86693	0.81226	0.85727	0.86693	0.86522	0.86641	0.86679
Yeast-noise0.0-nodes150	0.01	5	0.80778	0.874032	0.87674	0.878293	0.89046	0.80778	0.89046	0.87821	0.87362	0.87832	0.87527
Yeast-noise0.0-nodes200	0.01	5	0.66873	0.829313	0.834755	0.835232	0.83544	0.66873	0.82757	0.83532	0.83544	0.83454	0.83497
Yeast-noise0.1-nodes100	0.01	5	0.78116	0.867007	0.87943	0.879785	0.88424	0.78116	0.86298	0.87909	0.88424	0.87979	0.87977
Yeast-noise0.1-nodes150	0.01	5	0.76564	0.839782	0.84137	0.844345	0.84546	0.76564	0.83951	0.84214	0.84508	0.84546	0.8406
Yeast-noise0.1-nodes200	0.01	5	0.65214	0.838323	0.843565	0.845252	0.84751	0.65214	0.83684	0.84436	0.84277	0.84751	0.84555
Yeast-noise0.5-nodes100	0.01	5	0.61438	0.77713	0.808295	0.811282	0.81506	0.61438	0.76729	0.80665	0.80994	0.81173	0.81506
Yeast-noise0.5-nodes150	0.01	5	0.60168	0.76349	0.79237	0.795758	0.79728	0.60168	0.7547	0.78986	0.79488	0.79605	0.79728
Yeast-noise0.5-nodes200	0.01	5	0.58712	0.726738	0.74786	0.750742	0.75091	0.58712	0.72062	0.74509	0.75091	0.75063	0.75078
D5_Network1	0.01	5	0.817	0.821138	0.824965	0.826205	0.82744	0.817	0.82001	0.82744	0.82647	0.82541	0.82452
D5_Network3	0.01	5	0.70683	0.707597	0.708585	0.70994	0.71314	0.7088	0.71314	0.71032	0.70837	0.70734	0.70683
D5_Network4	0.01	5	0.53632	0.54025	0.540625	0.54094	0.54109	0.53632	0.54043	0.54109	0.54098	0.54019	0.54082
GENERE (PCA and n = |Liv|)								Number of Iterations
Dataset	δ	View	Min	1st Quartile	Median	3rd Quartile	Max	0	1	2	3	4	5
Ecoli-noise0.0-nodes100	0.005	1	0.43976	0.447975	0.45004	0.452675	0.50767	0.50767	0.4508	0.4533	0.44928	0.44754	0.43976
Ecoli-noise0.0-nodes150	0.005	1	0.61377	0.617228	0.627295	0.63665	0.65002	0.65002	0.63862	0.63074	0.61377	0.61502	0.62385
Ecoli-noise0.0-nodes200	0.005	1	0.52865	0.63123	0.632585	0.635927	0.63769	0.52865	0.63698	0.63769	0.63084	0.63277	0.6324
Ecoli-noise0.1-nodes100	0.005	1	0.51346	0.52539	0.545255	0.550127	0.55286	0.51346	0.51975	0.54231	0.55077	0.5482	0.55286
Ecoli-noise0.1-nodes150	0.005	1	0.54949	0.59101	0.5934	0.594672	0.62801	0.62801	0.54949	0.5936	0.5932	0.59028	0.59503
Ecoli-noise0.1-nodes200	0.005	1	0.51238	0.51925	0.525155	0.52851	0.54227	0.51238	0.51821	0.54227	0.5287	0.52237	0.52794
Ecoli-noise0.5-nodes100	0.005	1	0.44296	0.445557	0.4521	0.457622	0.46464	0.44296	0.45875	0.44996	0.44409	0.45424	0.46464
Ecoli-noise0.5-nodes150	0.005	1	0.56181	0.565203	0.573555	0.576462	0.58075	0.56181	0.57743	0.57355	0.57356	0.58075	0.56242
Ecoli-noise0.5-nodes200	0.005	1	0.49106	0.498757	0.49934	0.501925	0.50415	0.49106	0.50274	0.50415	0.49861	0.4992	0.49948
Yeast-noise0.0-nodes100	0.005	1	0.81226	0.825525	0.829645	0.831087	0.83281	0.81226	0.83139	0.82433	0.82911	0.83281	0.83018
Yeast-noise0.0-nodes150	0.005	1	0.80778	0.86233	0.865185	0.8681	0.87226	0.80778	0.86847	0.86699	0.86338	0.87226	0.86198
Yeast-noise0.0-nodes200	0.005	1	0.66873	0.812145	0.814605	0.817155	0.8181	0.66873	0.81164	0.81366	0.81769	0.8181	0.81555
Yeast-noise0.1-nodes100	0.005	1	0.78116	0.811948	0.82408	0.83604	0.84319	0.78116	0.81161	0.8352	0.84319	0.81296	0.83632
Yeast-noise0.1-nodes150	0.005	1	0.76564	0.84112	0.844145	0.847793	0.85099	0.76564	0.84552	0.85099	0.84277	0.84855	0.84057
Yeast-noise0.1-nodes200	0.005	1	0.65214	0.672305	0.675855	0.679577	0.68112	0.65214	0.67989	0.67307	0.67205	0.68112	0.67864
Yeast-noise0.5-nodes100	0.005	1	0.61438	0.63402	0.63961	0.645852	0.64771	0.61438	0.63816	0.64771	0.63264	0.64106	0.64745
Yeast-noise0.5-nodes150	0.005	1	0.60168	0.694063	0.697135	0.70161	0.70475	0.60168	0.6959	0.70475	0.69345	0.70269	0.69837
Yeast-noise0.5-nodes200	0.005	1	0.58712	0.611668	0.61279	0.615435	0.62273	0.58712	0.62273	0.61184	0.616	0.61374	0.61161
D5_Network1	0.005	1	0.78716	0.78764	0.78896	0.789432	0.817	0.817	0.78716	0.7892	0.78728	0.78872	0.78951
D5_Network3	0.005	1	0.70883	0.71911	0.719155	0.719185	0.71934	0.70883	0.71934	0.71919	0.7191	0.71914	0.71917
D5_Network4	0.005	1	0.53632	0.53637	0.53638	0.536405	0.53641	0.53632	0.53641	0.53637	0.53641	0.53639	0.53637
Ecoli-noise0.0-nodes100	0.005	2	0.50767	0.555207	0.60508	0.629063	0.6324	0.50767	0.54411	0.5885	0.62166	0.6324	0.63153
Ecoli-noise0.0-nodes150	0.005	2	0.59526	0.597015	0.601835	0.616105	0.65002	0.65002	0.62067	0.59526	0.5956	0.60126	0.60241
Ecoli-noise0.0-nodes200	0.005	2	0.52865	0.544318	0.54657	0.562375	0.56851	0.52865	0.56851	0.56761	0.54667	0.54647	0.5436
Ecoli-noise0.1-nodes100	0.005	2	0.51346	0.57549	0.592775	0.594498	0.60149	0.51346	0.57006	0.60149	0.59377	0.59178	0.59474
Ecoli-noise0.1-nodes150	0.005	2	0.61232	0.630042	0.63936	0.64381	0.64788	0.62801	0.61232	0.63614	0.64258	0.64422	0.64788
Ecoli-noise0.1-nodes200	0.005	2	0.51238	0.55576	0.560955	0.578045	0.58468	0.51238	0.58468	0.58209	0.56591	0.55568	0.556
Ecoli-noise0.5-nodes100	0.005	2	0.41986	0.443775	0.45202	0.467315	0.4815	0.44296	0.4815	0.41986	0.47048	0.44622	0.45782
Ecoli-noise0.5-nodes150	0.005	2	0.56181	0.63981	0.642965	0.646	0.64731	0.56181	0.64731	0.646	0.646	0.63977	0.63993
Ecoli-noise0.5-nodes200	0.005	2	0.49106	0.555365	0.565325	0.585867	0.60397	0.49106	0.55682	0.55488	0.60397	0.57383	0.58988
Yeast-noise0.0-nodes100	0.005	2	0.8119	0.819715	0.8445	0.84716	0.84752	0.81226	0.84208	0.8119	0.84692	0.84724	0.84752
Yeast-noise0.0-nodes150	0.005	2	0.80778	0.877225	0.879235	0.880787	0.88143	0.80778	0.88143	0.8769	0.8782	0.88096	0.88027
Yeast-noise0.0-nodes200	0.005	2	0.66873	0.841625	0.861775	0.874043	0.87691	0.66873	0.83899	0.84953	0.87691	0.87405	0.87402
Yeast-noise0.1-nodes100	0.005	2	0.78116	0.85046	0.87905	0.880408	0.88411	0.78116	0.84126	0.88411	0.88053	0.88004	0.87806
Yeast-noise0.1-nodes150	0.005	2	0.76564	0.86051	0.860725	0.862027	0.87367	0.76564	0.87367	0.86085	0.86048	0.86242	0.8606
Yeast-noise0.1-nodes200	0.005	2	0.65214	0.822137	0.83899	0.847495	0.84869	0.65214	0.81841	0.83332	0.84844	0.84869	0.84466
Yeast-noise0.5-nodes100	0.005	2	0.33169	0.461852	0.571575	0.6107	0.72648	0.61438	0.72648	0.59966	0.54349	0.43464	0.33169
Yeast-noise0.5-nodes150	0.005	2	0.60168	0.750105	0.780885	0.78261	0.78483	0.60168	0.7399	0.78072	0.78105	0.78313	0.78483
Yeast-noise0.5-nodes200	0.005	2	0.58712	0.672315	0.705065	0.73387	0.74627	0.58712	0.68073	0.66951	0.73536	0.7294	0.74627
D5_Network1	0.005	2	0.817	0.825565	0.826075	0.826427	0.82905	0.817	0.82905	0.82597	0.82618	0.82651	0.82543
D5_Network3	0.005	2	0.66117	0.677642	0.6855	0.69089	0.70883	0.70883	0.66117	0.67594	0.68275	0.69177	0.68825
D5_Network4	0.005	2	0.53632	0.537852	0.53825	0.5387	0.53936	0.53632	0.53831	0.53883	0.53936	0.53774	0.53819
Ecoli-noise0.0-nodes100	0.005	3	0.50767	0.556747	0.58544	0.589225	0.59635	0.50767	0.54838	0.58185	0.58929	0.59635	0.58903
Ecoli-noise0.0-nodes150	0.005	3	0.65002	0.656722	0.660305	0.664975	0.66764	0.65002	0.65659	0.66764	0.66547	0.66349	0.65712
Ecoli-noise0.0-nodes200	0.005	3	0.52865	0.53815	0.54308	0.54984	0.56723	0.52865	0.56723	0.5506	0.54756	0.5386	0.538
Ecoli-noise0.1-nodes100	0.005	3	0.51346	0.598352	0.59943	0.603822	0.60834	0.51346	0.60834	0.60525	0.59954	0.59932	0.59803
Ecoli-noise0.1-nodes150	0.005	3	0.60248	0.626855	0.630185	0.63287	0.63458	0.62801	0.60248	0.62647	0.63304	0.63458	0.63236
Ecoli-noise0.1-nodes200	0.005	3	0.51238	0.57846	0.58114	0.58337	0.5893	0.51238	0.5893	0.58378	0.58214	0.58014	0.5779
Ecoli-noise0.5-nodes100	0.005	3	0.44296	0.478873	0.493955	0.496145	0.49922	0.44296	0.47448	0.49205	0.49586	0.49922	0.49624
Ecoli-noise0.5-nodes150	0.005	3	0.56181	0.648147	0.650555	0.655317	0.65721	0.56181	0.65721	0.64744	0.65084	0.65027	0.65681
Ecoli-noise0.5-nodes200	0.005	3	0.49106	0.583005	0.58686	0.588915	0.59103	0.49106	0.58191	0.59103	0.58629	0.58941	0.58743
Yeast-noise0.0-nodes100	0.005	3	0.81226	0.853125	0.860175	0.863415	0.86556	0.81226	0.85128	0.86399	0.85866	0.86556	0.86169
Yeast-noise0.0-nodes150	0.005	3	0.80778	0.861495	0.865485	0.867383	0.87125	0.80778	0.86505	0.87125	0.86787	0.86592	0.86031
Yeast-noise0.0-nodes200	0.005	3	0.66873	0.853888	0.86242	0.864262	0.86822	0.66873	0.85106	0.86822	0.86486	0.86247	0.86237
Yeast-noise0.1-nodes100	0.005	3	0.78116	0.882563	0.895765	0.89942	0.90108	0.78116	0.87855	0.89693	0.8946	0.90025	0.90108
Yeast-noise0.1-nodes150	0.005	3	0.76564	0.86366	0.871945	0.876008	0.87662	0.76564	0.86199	0.86867	0.87662	0.87627	0.87522
Yeast-noise0.1-nodes200	0.005	3	0.65214	0.835125	0.849595	0.853175	0.85454	0.65214	0.83044	0.84918	0.85001	0.85423	0.85454
Yeast-noise0.5-nodes100	0.005	3	0.61438	0.76377	0.792125	0.81034	0.81711	0.61438	0.75666	0.7851	0.79915	0.81407	0.81711
Yeast-noise0.5-nodes150	0.005	3	0.60168	0.801277	0.811625	0.812688	0.81522	0.60168	0.79802	0.81285	0.81522	0.8122	0.81105
Yeast-noise0.5-nodes200	0.005	3	0.58712	0.717928	0.75289	0.763035	0.76994	0.58712	0.70867	0.7457	0.76008	0.76402	0.76994
D5_Network1	0.005	3	0.79702	0.79842	0.798815	0.800005	0.817	0.817	0.80031	0.79702	0.79854	0.79838	0.79909
D5_Network3	0.005	3	0.70883	0.714125	0.715185	0.716747	0.71948	0.70883	0.71948	0.7171	0.71569	0.71468	0.71394
D5_Network4	0.005	3	0.53632	0.53736	0.53767	0.53792	0.5386	0.53632	0.5386	0.53742	0.53792	0.53734	0.53792
Ecoli-noise0.0-nodes100	0.005	4	0.50767	0.562385	0.582295	0.587887	0.59335	0.50767	0.55652	0.57998	0.59335	0.58461	0.58898
Ecoli-noise0.0-nodes150	0.005	4	0.65002	0.660837	0.661515	0.66466	0.66636	0.65002	0.66083	0.66217	0.66636	0.66086	0.66549
Ecoli-noise0.0-nodes200	0.005	4	0.52865	0.564345	0.564635	0.56854	0.57351	0.52865	0.57351	0.56981	0.56473	0.56428	0.56454
Ecoli-noise0.1-nodes100	0.005	4	0.51346	0.60848	0.61634	0.620885	0.62336	0.51346	0.62196	0.6063	0.62336	0.61502	0.61766
Ecoli-noise0.1-nodes150	0.005	4	0.60063	0.606908	0.607835	0.610368	0.62801	0.62801	0.60783	0.60784	0.6066	0.61121	0.60063
Ecoli-noise0.1-nodes200	0.005	4	0.51238	0.581645	0.582635	0.583753	0.59364	0.51238	0.59364	0.58343	0.58386	0.58184	0.58158
Ecoli-noise0.5-nodes100	0.005	4	0.44296	0.470893	0.4875	0.495317	0.49909	0.44296	0.46772	0.48041	0.49459	0.49909	0.49556
Ecoli-noise0.5-nodes150	0.005	4	0.56181	0.66039	0.661295	0.66148	0.66416	0.56181	0.66114	0.66149	0.66416	0.66014	0.66145
Ecoli-noise0.5-nodes200	0.005	4	0.49106	0.590597	0.599855	0.600442	0.6022	0.49106	0.58764	0.59947	0.60024	0.60051	0.6022
Yeast-noise0.0-nodes100	0.005	4	0.81226	0.863265	0.866345	0.868158	0.86983	0.81226	0.86235	0.86983	0.86668	0.86865	0.86601
Yeast-noise0.0-nodes150	0.005	4	0.80778	0.850865	0.85265	0.854518	0.8571	0.80778	0.8571	0.85471	0.85394	0.85136	0.8507
Yeast-noise0.0-nodes200	0.005	4	0.66873	0.842622	0.84443	0.846223	0.8473	0.66873	0.84652	0.8473	0.84533	0.84232	0.84353
Yeast-noise0.1-nodes100	0.005	4	0.78116	0.869467	0.881435	0.884508	0.88513	0.78116	0.86637	0.88464	0.88513	0.87876	0.88411
Yeast-noise0.1-nodes150	0.005	4	0.76564	0.821137	0.834435	0.839783	0.84084	0.76564	0.81824	0.82983	0.83904	0.84003	0.84084
Yeast-noise0.1-nodes200	0.005	4	0.65214	0.837302	0.85076	0.85293	0.8545	0.65214	0.83332	0.84925	0.85315	0.85227	0.8545
Yeast-noise0.5-nodes100	0.005	4	0.61438	0.78428	0.815555	0.816642	0.81887	0.61438	0.77409	0.81677	0.81626	0.81485	0.81887
Yeast-noise0.5-nodes150	0.005	4	0.60168	0.813653	0.81571	0.817235	0.81822	0.60168	0.81334	0.81737	0.81822	0.81683	0.81459
Yeast-noise0.5-nodes200	0.005	4	0.58712	0.730468	0.75141	0.75427	0.75527	0.58712	0.7244	0.74867	0.75431	0.75415	0.75527
D5_Network1	0.005	4	0.79778	0.816107	0.817255	0.81763	0.8181	0.817	0.79778	0.8181	0.81767	0.81751	0.81581
D5_Network3	0.005	4	0.70841	0.708845	0.708995	0.709483	0.71175	0.70883	0.71175	0.70961	0.70889	0.70841	0.7091
D5_Network4	0.005	4	0.53632	0.537508	0.538155	0.538765	0.53921	0.53632	0.53921	0.53839	0.53889	0.53792	0.53737
Ecoli-noise0.0-nodes100	0.005	5	0.50767	0.567797	0.58036	0.585422	0.59197	0.50767	0.56414	0.58658	0.59197	0.57877	0.58195
Ecoli-noise0.0-nodes150	0.005	5	0.65002	0.65757	0.662115	0.663308	0.68401	0.65002	0.68401	0.66349	0.66147	0.65627	0.66276
Ecoli-noise0.0-nodes200	0.005	5	0.52865	0.562688	0.56506	0.568895	0.57863	0.52865	0.57863	0.56978	0.56624	0.56388	0.56229
Ecoli-noise0.1-nodes100	0.005	5	0.51346	0.616165	0.61924	0.62752	0.63388	0.51346	0.62955	0.61587	0.62143	0.61705	0.63388
Ecoli-noise0.1-nodes150	0.005	5	0.60855	0.610272	0.61161	0.613503	0.62801	0.62801	0.61127	0.60855	0.61195	0.60994	0.61402
Ecoli-noise0.1-nodes200	0.005	5	0.51238	0.579445	0.579885	0.581082	0.59342	0.51238	0.59342	0.58025	0.58136	0.57942	0.57952
Ecoli-noise0.5-nodes100	0.005	5	0.44296	0.483698	0.500965	0.502783	0.50926	0.44296	0.47811	0.50322	0.50926	0.50147	0.50046
Ecoli-noise0.5-nodes150	0.005	5	0.56181	0.65724	0.659625	0.660502	0.66276	0.56181	0.66071	0.66276	0.65653	0.65988	0.65937
Ecoli-noise0.5-nodes200	0.005	5	0.49106	0.599413	0.603915	0.60451	0.60644	0.49106	0.59805	0.60457	0.60644	0.60433	0.6035
Yeast-noise0.0-nodes100	0.005	5	0.81226	0.85646	0.86166	0.861985	0.86278	0.81226	0.85474	0.86278	0.86162	0.86208	0.8617
Yeast-noise0.0-nodes150	0.005	5	0.80778	0.873837	0.874475	0.876695	0.88509	0.80778	0.88509	0.87739	0.87434	0.87461	0.87367
Yeast-noise0.0-nodes200	0.005	5	0.66873	0.854555	0.855045	0.8554	0.86405	0.66873	0.86405	0.8549	0.85444	0.85547	0.85519
Yeast-noise0.1-nodes100	0.005	5	0.78116	0.87779	0.88402	0.886493	0.88879	0.78116	0.8765	0.88653	0.88166	0.88638	0.88879
Yeast-noise0.1-nodes150	0.005	5	0.76564	0.83116	0.849025	0.849513	0.85023	0.76564	0.82529	0.84959	0.84928	0.84877	0.85023
Yeast-noise0.1-nodes200	0.005	5	0.65214	0.842448	0.84806	0.849622	0.85246	0.65214	0.8407	0.85246	0.85002	0.84843	0.84769
Yeast-noise0.5-nodes100	0.005	5	0.61438	0.77938	0.8099	0.81327	0.81354	0.61438	0.77023	0.80683	0.81297	0.81337	0.81354
Yeast-noise0.5-nodes150	0.005	5	0.60168	0.79553	0.80519	0.808565	0.80958	0.60168	0.79333	0.80213	0.80825	0.80958	0.80867
Yeast-noise0.5-nodes200	0.005	5	0.58712	0.738455	0.754535	0.756687	0.7573	0.58712	0.73362	0.75296	0.75611	0.7573	0.75688
D5_Network1	0.005	5	0.81267	0.819117	0.82572	0.825992	0.82634	0.817	0.81267	0.82597	0.82634	0.826	0.82547
D5_Network3	0.005	5	0.70883	0.71297	0.71339	0.71387	0.71604	0.70883	0.71604	0.71403	0.71339	0.71283	0.71339
D5_Network4	0.005	5	0.53632	0.54036	0.54081	0.541118	0.54149	0.53632	0.54149	0.54026	0.54096	0.54066	0.54117
Ecoli-noise0.0-nodes100	0.01	1	0.44602	0.452893	0.45521	0.45956	0.50767	0.50767	0.46084	0.4547	0.45572	0.44602	0.45229
Ecoli-noise0.0-nodes150	0.01	1	0.63509	0.64262	0.645705	0.649173	0.65727	0.65002	0.65727	0.64478	0.64663	0.63509	0.6419
Ecoli-noise0.0-nodes200	0.01	1	0.52865	0.564958	0.58261	0.587797	0.59001	0.52865	0.5596	0.589	0.59001	0.58419	0.58103
Ecoli-noise0.1-nodes100	0.01	1	0.51346	0.543095	0.54437	0.54671	0.55079	0.51346	0.5435	0.54296	0.5472	0.54524	0.55079
Ecoli-noise0.1-nodes150	0.01	1	0.62801	0.644787	0.650125	0.655208	0.66084	0.62801	0.65685	0.66084	0.64306	0.64997	0.65028
Ecoli-noise0.1-nodes200	0.01	1	0.49989	0.502603	0.504215	0.5051	0.51238	0.51238	0.50363	0.49989	0.5052	0.5048	0.50226
Ecoli-noise0.5-nodes100	0.01	1	0.44296	0.445883	0.45124	0.45257	0.46262	0.44296	0.45272	0.46262	0.44439	0.45036	0.45212
Ecoli-noise0.5-nodes150	0.01	1	0.56181	0.568542	0.5744	0.57923	0.58195	0.56181	0.57113	0.57975	0.56768	0.58195	0.57767
Ecoli-noise0.5-nodes200	0.01	1	0.49106	0.50137	0.50477	0.50751	0.512	0.49106	0.50095	0.50263	0.50771	0.512	0.50691
Yeast-noise0.0-nodes100	0.01	1	0.80277	0.805758	0.81118	0.81385	0.8165	0.81226	0.8101	0.80431	0.80277	0.8165	0.81438
Yeast-noise0.0-nodes150	0.01	1	0.80778	0.86266	0.869815	0.879295	0.88182	0.80778	0.86299	0.88018	0.87664	0.86255	0.88182
Yeast-noise0.0-nodes200	0.01	1	0.63784	0.639373	0.642995	0.644668	0.66873	0.66873	0.64268	0.64331	0.63827	0.63784	0.64512
Yeast-noise0.1-nodes100	0.01	1	0.74258	0.74535	0.74974	0.765447	0.78116	0.78116	0.76999	0.74458	0.74766	0.74258	0.75182
Yeast-noise0.1-nodes150	0.01	1	0.76564	0.845838	0.852895	0.855955	0.85694	0.76564	0.85694	0.84414	0.85486	0.85632	0.85093
Yeast-noise0.1-nodes200	0.01	1	0.65214	0.67661	0.68417	0.687545	0.68822	0.65214	0.68204	0.6863	0.6748	0.68796	0.68822
Yeast-noise0.5-nodes100	0.01	1	0.61438	0.621932	0.625925	0.631342	0.64186	0.61438	0.64186	0.63206	0.62266	0.62919	0.62169
Yeast-noise0.5-nodes150	0.01	1	0.60168	0.63006	0.63197	0.632868	0.63845	0.60168	0.63845	0.62957	0.63302	0.63153	0.63241
Yeast-noise0.5-nodes200	0.01	1	0.58712	0.588383	0.59118	0.594113	0.59839	0.58712	0.59839	0.59505	0.5913	0.58749	0.59106
D5_Network1	0.01	1	0.80753	0.808555	0.80861	0.808747	0.817	0.817	0.80753	0.80854	0.8086	0.80879	0.80862
D5_Network3	0.01	1	0.70845	0.70856	0.70857	0.708588	0.70883	0.70883	0.70845	0.70859	0.70858	0.70856	0.70856
D5_Network4	0.01	1	0.53629	0.5363	0.536305	0.53631	0.53632	0.53632	0.53629	0.53631	0.5363	0.5363	0.53631
Ecoli-noise0.0-nodes100	0.01	2	0.50767	0.579627	0.60201	0.615513	0.6181	0.50767	0.57572	0.59135	0.6181	0.61646	0.61267
Ecoli-noise0.0-nodes150	0.01	2	0.53353	0.535242	0.541565	0.602067	0.65002	0.65002	0.62089	0.5456	0.53753	0.53353	0.53448
Ecoli-noise0.0-nodes200	0.01	2	0.52865	0.543705	0.545405	0.552242	0.55717	0.52865	0.55414	0.55717	0.54352	0.54655	0.54426
Ecoli-noise0.1-nodes100	0.01	2	0.51346	0.578107	0.58224	0.582607	0.58339	0.51346	0.57675	0.58271	0.58218	0.58339	0.5823
Ecoli-noise0.1-nodes150	0.01	2	0.62392	0.631432	0.64174	0.64556	0.6476	0.62801	0.62392	0.64178	0.6417	0.64682	0.6476
Ecoli-noise0.1-nodes200	0.01	2	0.51238	0.55046	0.555585	0.564467	0.57427	0.51238	0.56622	0.57427	0.55921	0.54996	0.55196
Ecoli-noise0.5-nodes100	0.01	2	0.42892	0.448645	0.4671	0.472422	0.47566	0.44296	0.4657	0.42892	0.4685	0.47373	0.47566
Ecoli-noise0.5-nodes150	0.01	2	0.56181	0.603093	0.60961	0.620485	0.62702	0.56181	0.62702	0.61042	0.62384	0.60119	0.6088
Ecoli-noise0.5-nodes200	0.01	2	0.49106	0.551967	0.564935	0.586985	0.59743	0.49106	0.55997	0.5493	0.59743	0.5699	0.59268
Yeast-noise0.0-nodes100	0.01	2	0.81226	0.833178	0.836245	0.840483	0.85654	0.81226	0.85654	0.84159	0.83716	0.83246	0.83533
Yeast-noise0.0-nodes150	0.01	2	0.80778	0.882588	0.884955	0.8864	0.88746	0.80778	0.88224	0.88628	0.88644	0.88363	0.88746
Yeast-noise0.0-nodes200	0.01	2	0.66873	0.81477	0.85767	0.867367	0.86855	0.66873	0.80346	0.8487	0.86664	0.86761	0.86855
Yeast-noise0.1-nodes100	0.01	2	0.78116	0.858337	0.87609	0.879	0.87953	0.78116	0.85334	0.87885	0.87905	0.87333	0.87953
Yeast-noise0.1-nodes150	0.01	2	0.76564	0.858755	0.863825	0.866855	0.86766	0.76564	0.85759	0.8654	0.86734	0.86766	0.86225
Yeast-noise0.1-nodes200	0.01	2	0.65214	0.82071	0.83341	0.83396	0.83789	0.65214	0.81659	0.83403	0.83789	0.83375	0.83307
Yeast-noise0.5-nodes100	0.01	2	0.59872	0.607045	0.63007	0.700015	0.72664	0.61438	0.72664	0.59872	0.64576	0.6046	0.7181
Yeast-noise0.5-nodes150	0.01	2	0.60168	0.662827	0.67899	0.680902	0.69758	0.60168	0.65775	0.69758	0.68123	0.67992	0.67806
Yeast-noise0.5-nodes200	0.01	2	0.58712	0.616835	0.65649	0.662875	0.68339	0.58712	0.66497	0.60365	0.65639	0.65659	0.68339
D5_Network1	0.01	2	0.81385	0.814218	0.81473	0.81645	0.82407	0.817	0.82407	0.81385	0.81407	0.81466	0.8148
D5_Network3	0.01	2	0.66408	0.675425	0.681775	0.685072	0.70883	0.70883	0.66408	0.67432	0.67874	0.68516	0.68481
D5_Network4	0.01	2	0.53632	0.537833	0.538125	0.538725	0.53924	0.53632	0.53783	0.53883	0.53924	0.53784	0.53841
Ecoli-noise0.0-nodes100	0.01	3	0.50767	0.582565	0.587805	0.589715	0.59282	0.50767	0.58085	0.58771	0.59032	0.5879	0.59282
Ecoli-noise0.0-nodes150	0.01	3	0.65002	0.661983	0.66787	0.671283	0.67467	0.65002	0.66063	0.6697	0.67467	0.66604	0.67181
Ecoli-noise0.0-nodes200	0.01	3	0.52865	0.544793	0.54645	0.549878	0.55575	0.52865	0.55575	0.5443	0.55096	0.54627	0.54663
Ecoli-noise0.1-nodes100	0.01	3	0.51346	0.576932	0.596085	0.601797	0.60857	0.51346	0.57141	0.60857	0.5935	0.59867	0.60284
Ecoli-noise0.1-nodes150	0.01	3	0.61989	0.628727	0.633085	0.639025	0.64114	0.62801	0.61989	0.63088	0.63529	0.64114	0.64027
Ecoli-noise0.1-nodes200	0.01	3	0.51238	0.5662	0.570155	0.57099	0.57111	0.51238	0.571	0.56515	0.57111	0.57096	0.56935
Ecoli-noise0.5-nodes100	0.01	3	0.44296	0.472803	0.479855	0.487162	0.48937	0.44296	0.4756	0.47187	0.48818	0.48937	0.48411
Ecoli-noise0.5-nodes150	0.01	3	0.56181	0.642367	0.647465	0.648273	0.65084	0.56181	0.6468	0.64089	0.65084	0.64813	0.64832
Ecoli-noise0.5-nodes200	0.01	3	0.49106	0.583488	0.587145	0.589888	0.59163	0.49106	0.58247	0.58654	0.58775	0.59163	0.5906
Yeast-noise0.0-nodes100	0.01	3	0.81226	0.864092	0.86504	0.866812	0.86738	0.81226	0.86398	0.86738	0.8672	0.86565	0.86443
Yeast-noise0.0-nodes150	0.01	3	0.80778	0.862005	0.862535	0.865615	0.8685	0.80778	0.8685	0.86657	0.86275	0.8619	0.86232
Yeast-noise0.0-nodes200	0.01	3	0.66873	0.817955	0.83733	0.840782	0.84191	0.66873	0.81206	0.83902	0.83564	0.84137	0.84191
Yeast-noise0.1-nodes100	0.01	3	0.78116	0.87719	0.89605	0.901537	0.9022	0.78116	0.87249	0.89129	0.90081	0.9022	0.90178
Yeast-noise0.1-nodes150	0.01	3	0.76564	0.867415	0.86834	0.869363	0.86968	0.76564	0.86732	0.8677	0.86968	0.86949	0.86898
Yeast-noise0.1-nodes200	0.01	3	0.65214	0.833625	0.842815	0.847392	0.84902	0.65214	0.83061	0.84267	0.84296	0.84902	0.84887
Yeast-noise0.5-nodes100	0.01	3	0.61438	0.761338	0.793015	0.807225	0.81136	0.61438	0.75232	0.78839	0.79764	0.81042	0.81136
Yeast-noise0.5-nodes150	0.01	3	0.60168	0.725237	0.750205	0.752927	0.75662	0.60168	0.71738	0.74881	0.7516	0.75337	0.75662
Yeast-noise0.5-nodes200	0.01	3	0.58712	0.708653	0.750605	0.759992	0.76722	0.58712	0.69688	0.74397	0.75724	0.76091	0.76722
D5_Network1	0.01	3	0.79781	0.803165	0.80343	0.803605	0.817	0.817	0.79781	0.80359	0.80327	0.80313	0.80361
D5_Network3	0.01	3	0.70883	0.711827	0.712505	0.713483	0.71646	0.70883	0.71646	0.71373	0.71274	0.71227	0.71168
D5_Network4	0.01	3	0.53632	0.53818	0.538975	0.539065	0.53927	0.53632	0.53794	0.53905	0.53907	0.53927	0.5389
Ecoli-noise0.0-nodes100	0.01	4	0.50767	0.57728	0.58792	0.591413	0.59287	0.50767	0.57482	0.58466	0.59149	0.59118	0.59287
Ecoli-noise0.0-nodes150	0.01	4	0.65002	0.661687	0.666545	0.667623	0.66874	0.65002	0.6603	0.66585	0.66874	0.66775	0.66724
Ecoli-noise0.0-nodes200	0.01	4	0.52865	0.55233	0.555105	0.558053	0.55996	0.52865	0.55356	0.55996	0.55192	0.55852	0.55665
Ecoli-noise0.1-nodes100	0.01	4	0.51346	0.604595	0.626255	0.62885	0.63254	0.51346	0.59817	0.63254	0.62387	0.62892	0.62864
Ecoli-noise0.1-nodes150	0.01	4	0.62432	0.6248	0.626415	0.62776	0.63716	0.62801	0.63716	0.62582	0.62446	0.62432	0.62701
Ecoli-noise0.1-nodes200	0.01	4	0.51238	0.565558	0.566615	0.568775	0.57866	0.51238	0.57866	0.56588	0.56735	0.56545	0.56925
Ecoli-noise0.5-nodes100	0.01	4	0.44296	0.48824	0.48867	0.489565	0.49721	0.44296	0.48979	0.48817	0.48889	0.48845	0.49721
Ecoli-noise0.5-nodes150	0.01	4	0.56181	0.65693	0.65953	0.66135	0.66352	0.56181	0.65645	0.66069	0.65837	0.66157	0.66352
Ecoli-noise0.5-nodes200	0.01	4	0.49106	0.588788	0.598245	0.59847	0.59858	0.49106	0.58569	0.59858	0.59849	0.59808	0.59841
Yeast-noise0.0-nodes100	0.01	4	0.81226	0.861675	0.86518	0.867905	0.86933	0.81226	0.86801	0.86933	0.86759	0.86131	0.86277
Yeast-noise0.0-nodes150	0.01	4	0.80778	0.847668	0.84803	0.851535	0.86526	0.80778	0.86526	0.85268	0.84757	0.84796	0.8481
Yeast-noise0.0-nodes200	0.01	4	0.66873	0.821238	0.833895	0.835055	0.83529	0.66873	0.8173	0.83305	0.83474	0.83516	0.83529
Yeast-noise0.1-nodes100	0.01	4	0.78116	0.865985	0.87079	0.871815	0.87932	0.78116	0.86467	0.86993	0.87165	0.87187	0.87932
Yeast-noise0.1-nodes150	0.01	4	0.76564	0.831355	0.83819	0.840878	0.84117	0.76564	0.82972	0.83626	0.84012	0.84117	0.84113
Yeast-noise0.1-nodes200	0.01	4	0.65214	0.838278	0.844805	0.845895	0.84712	0.65214	0.83624	0.84439	0.84522	0.84612	0.84712
Yeast-noise0.5-nodes100	0.01	4	0.61438	0.79359	0.81425	0.815688	0.81954	0.61438	0.78702	0.8133	0.81585	0.81954	0.8152
Yeast-noise0.5-nodes150	0.01	4	0.60168	0.759378	0.789575	0.79446	0.79534	0.60168	0.75036	0.78643	0.79272	0.79534	0.79504
Yeast-noise0.5-nodes200	0.01	4	0.58712	0.722468	0.748885	0.751138	0.75204	0.58712	0.71423	0.74718	0.75059	0.75204	0.75132
D5_Network1	0.01	4	0.80891	0.817007	0.817285	0.818568	0.82009	0.817	0.80891	0.82009	0.81891	0.81754	0.81703
D5_Network3	0.01	4	0.70552	0.705793	0.706465	0.708375	0.71008	0.70883	0.71008	0.70701	0.70592	0.70552	0.70575
D5_Network4	0.01	4	0.53632	0.537985	0.5385	0.538955	0.5399	0.53632	0.5399	0.53882	0.539	0.53792	0.53818
Ecoli-noise0.0-nodes100	0.01	5	0.50767	0.582623	0.58646	0.588243	0.60139	0.50767	0.58145	0.58678	0.58614	0.58873	0.60139
Ecoli-noise0.0-nodes150	0.01	5	0.65002	0.662002	0.664765	0.667948	0.66881	0.65002	0.66832	0.66177	0.66881	0.6627	0.66683
Ecoli-noise0.0-nodes200	0.01	5	0.52865	0.552845	0.55416	0.55477	0.56277	0.52865	0.56277	0.55409	0.55495	0.55243	0.55423
Ecoli-noise0.1-nodes100	0.01	5	0.51346	0.615168	0.627435	0.631925	0.63413	0.51346	0.61167	0.63283	0.62566	0.63413	0.62921
Ecoli-noise0.1-nodes150	0.01	5	0.61951	0.622353	0.625085	0.627892	0.6393	0.62801	0.6393	0.62754	0.62263	0.62226	0.61951
Ecoli-noise0.1-nodes200	0.01	5	0.51238	0.566383	0.5678	0.571107	0.5798	0.51238	0.5798	0.57191	0.5687	0.56621	0.5669
Ecoli-noise0.5-nodes100	0.01	5	0.44296	0.492875	0.495155	0.49889	0.50022	0.44296	0.49727	0.49282	0.49943	0.49304	0.50022
Ecoli-noise0.5-nodes150	0.01	5	0.56181	0.652143	0.656645	0.658013	0.65923	0.56181	0.65563	0.65923	0.65098	0.65813	0.65766
Ecoli-noise0.5-nodes200	0.01	5	0.49106	0.60128	0.604785	0.604923	0.60514	0.49106	0.60012	0.60481	0.60514	0.60476	0.60496
Yeast-noise0.0-nodes100	0.01	5	0.81226	0.852318	0.861375	0.864485	0.86531	0.81226	0.85018	0.85873	0.86402	0.86531	0.86464
Yeast-noise0.0-nodes150	0.01	5	0.80778	0.873953	0.874795	0.875563	0.8833	0.80778	0.8833	0.87497	0.87462	0.87373	0.87576
Yeast-noise0.0-nodes200	0.01	5	0.66873	0.82794	0.831355	0.832715	0.83471	0.66873	0.82701	0.83296	0.83471	0.83073	0.83198
Yeast-noise0.1-nodes100	0.01	5	0.78116	0.872315	0.87601	0.881475	0.88464	0.78116	0.87135	0.87521	0.87681	0.88464	0.88303
Yeast-noise0.1-nodes150	0.01	5	0.76564	0.842743	0.84572	0.84656	0.84742	0.76564	0.84196	0.84509	0.84742	0.84635	0.84663
Yeast-noise0.1-nodes200	0.01	5	0.65214	0.835295	0.84161	0.84251	0.84519	0.65214	0.83346	0.84242	0.84254	0.84519	0.8408
Yeast-noise0.5-nodes100	0.01	5	0.61438	0.781365	0.80819	0.810617	0.81211	0.61438	0.77286	0.80688	0.8095	0.81099	0.81211
Yeast-noise0.5-nodes150	0.01	5	0.60168	0.760205	0.79022	0.793963	0.79543	0.60168	0.75108	0.78758	0.79286	0.79433	0.79543
Yeast-noise0.5-nodes200	0.01	5	0.58712	0.731343	0.75013	0.752838	0.75413	0.58712	0.72582	0.74791	0.75235	0.75413	0.753
D5_Network1	0.01	5	0.817	0.824245	0.8259	0.826625	0.8273	0.817	0.82388	0.8273	0.82668	0.82534	0.82646
D5_Network3	0.01	5	0.70883	0.70943	0.709665	0.711115	0.71397	0.70883	0.71397	0.71157	0.70975	0.70958	0.70938
D5_Network4	0.01	5	0.53632	0.539787	0.54045	0.540708	0.54085	0.53632	0.54041	0.54078	0.54085	0.53958	0.54049
Wilcoxon Signed-Rank Test Adjusted p-values (FDR)
δ	1 View	2 Views	3 Views	4 Views	5 Views
0.005	0.0966	0.49307	0.371586	0.170467	0.13962
0.01	0.13962	0.49307	0.1009	0.0966	0.49307
Blue color indicates that the winner is the variant with n = |Liv|, while red color indicates that the winner is the variant with n = 2*|Liv|.
There is no statistically significant difference at α = 0.05.

## Sheet: AUPRC
GENERE (PCA and n = 2*|Liv|)								Number of Iterations
Dataset	δ	View	Min	1st Quartile	Median	3rd Quartile	Max	0	1	2	3	4	5
Ecoli-noise0.0-nodes100	0.005	1	0.087249	0.0906222	0.0910775	0.0922655	0.10196	0.10196	0.092538	0.091448	0.090707	0.090594	0.087249
Ecoli-noise0.0-nodes150	0.005	1	0.099636	0.10096	0.10174	0.103825	0.12004	0.12004	0.10428	0.10094	0.10246	0.099636	0.10102
Ecoli-noise0.0-nodes200	0.005	1	0.082512	0.10049	0.101315	0.101758	0.10191	0.082512	0.1019	0.10022	0.1013	0.10133	0.10191
Ecoli-noise0.1-nodes100	0.005	1	0.10778	0.113675	0.11918	0.120215	0.12107	0.10778	0.11187	0.11927	0.11909	0.12107	0.12053
Ecoli-noise0.1-nodes150	0.005	1	0.094715	0.106307	0.10707	0.108058	0.10986	0.10986	0.094715	0.10757	0.10822	0.10657	0.10622
Ecoli-noise0.1-nodes200	0.005	1	0.069187	0.0760665	0.077421	0.0777938	0.07785	0.069187	0.075722	0.07785	0.077811	0.077742	0.0771
Ecoli-noise0.5-nodes100	0.005	1	0.08307	0.0836588	0.0841275	0.0854595	0.086359	0.083503	0.086359	0.085903	0.084126	0.084129	0.08307
Ecoli-noise0.5-nodes150	0.005	1	0.097929	0.097982	0.098282	0.0990522	0.099828	0.097991	0.097929	0.097979	0.099828	0.098573	0.099212
Ecoli-noise0.5-nodes200	0.005	1	0.065881	0.0660625	0.066598	0.0672453	0.067457	0.066013	0.067332	0.066211	0.066985	0.067457	0.065881
Yeast-noise0.0-nodes100	0.005	1	0.4603	0.481807	0.486365	0.490075	0.49974	0.48958	0.4603	0.48136	0.49974	0.48315	0.49024
Yeast-noise0.0-nodes100	0.005	1	0.35326	0.410747	0.417345	0.422098	0.4291	0.35326	0.40968	0.42255	0.41395	0.42074	0.4291
Yeast-noise0.0-nodes150	0.005	1	0.47864	0.483318	0.486925	0.496345	0.50195	0.50195	0.49879	0.48484	0.47864	0.48901	0.48281
Yeast-noise0.0-nodes200	0.005	1	0.35971	0.429355	0.42955	0.43012	0.43043	0.35971	0.42946	0.43043	0.43028	0.42964	0.42932
Yeast-noise0.1-nodes150	0.005	1	0.38315	0.425182	0.42971	0.43087	0.43289	0.38315	0.43089	0.42861	0.43289	0.43081	0.42404
Yeast-noise0.1-nodes200	0.005	1	0.19968	0.201995	0.202975	0.204217	0.20504	0.19968	0.20459	0.20504	0.20285	0.2031	0.20171
Yeast-noise0.5-nodes100	0.005	1	0.17154	0.173175	0.174665	0.176815	0.17963	0.17963	0.17279	0.17742	0.175	0.17154	0.17433
Yeast-noise0.5-nodes150	0.005	1	0.13189	0.193877	0.206145	0.208377	0.21265	0.13189	0.1903	0.20861	0.20768	0.21265	0.20461
Yeast-noise0.5-nodes200	0.005	1	0.11134	0.112655	0.11278	0.113557	0.11526	0.11262	0.11526	0.11276	0.1128	0.11381	0.11134
D5_Network1	0.005	1	0.26817	0.269118	0.269205	0.269653	0.27486	0.27486	0.26817	0.26911	0.26927	0.26914	0.26978
D5_Network3	0.005	1	0.088439	0.0931267	0.09338	0.0934668	0.093536	0.088439	0.093052	0.093409	0.093536	0.093486	0.093351
D5_Network4	0.005	1	0.022315	0.022326	0.0223365	0.0223418	0.022351	0.022324	0.022332	0.022341	0.022342	0.022315	0.022351
Ecoli-noise0.0-nodes100	0.005	2	0.093188	0.106865	0.12554	0.132238	0.14088	0.10196	0.093188	0.12158	0.1295	0.13315	0.14088
Ecoli-noise0.0-nodes150	0.005	2	0.097132	0.098022	0.0983545	0.100869	0.12004	0.12004	0.10169	0.098405	0.097928	0.098304	0.097132
Ecoli-noise0.0-nodes200	0.005	2	0.082512	0.0826925	0.082909	0.0829545	0.087291	0.082512	0.082629	0.087291	0.082935	0.082961	0.082883
Ecoli-noise0.1-nodes100	0.005	2	0.10778	0.122147	0.12751	0.128342	0.1292	0.10778	0.1204	0.1292	0.12739	0.12763	0.12858
Ecoli-noise0.1-nodes150	0.005	2	0.10986	0.118383	0.130215	0.130767	0.13216	0.10986	0.11449	0.1309	0.13037	0.13006	0.13216
Ecoli-noise0.1-nodes200	0.005	2	0.069187	0.0831998	0.083874	0.0848595	0.088259	0.069187	0.085058	0.088259	0.084264	0.083484	0.083105
Ecoli-noise0.5-nodes100	0.005	2	0.075233	0.0762725	0.0803275	0.083286	0.087168	0.083503	0.087168	0.075233	0.082635	0.07569	0.07802
Ecoli-noise0.5-nodes150	0.005	2	0.097991	0.12139	0.12387	0.12566	0.12621	0.097991	0.12621	0.12567	0.12563	0.12211	0.12115
Ecoli-noise0.5-nodes200	0.005	2	0.066013	0.0820923	0.0873925	0.090946	0.09299	0.066013	0.084379	0.08133	0.09299	0.091126	0.090406
Yeast-noise0.0-nodes100	0.005	2	0.25588	0.265335	0.33315	0.399728	0.48958	0.48958	0.38652	0.40413	0.27978	0.25588	0.26052
Yeast-noise0.0-nodes150	0.005	2	0.48334	0.485627	0.486615	0.493497	0.50195	0.50195	0.49549	0.48334	0.4856	0.48571	0.48752
Yeast-noise0.0-nodes200	0.005	2	0.35971	0.391528	0.392985	0.409585	0.48515	0.35971	0.48515	0.41504	0.39112	0.39322	0.39275
Yeast-noise0.1-nodes100	0.005	2	0.31541	0.320265	0.33455	0.352015	0.38397	0.35326	0.34828	0.38397	0.31541	0.32008	0.32082
Yeast-noise0.1-nodes150	0.005	2	0.38315	0.454315	0.454785	0.455983	0.466	0.38315	0.466	0.45479	0.45478	0.45416	0.45638
Yeast-noise0.1-nodes200	0.005	2	0.19968	0.305478	0.33782	0.341625	0.34254	0.19968	0.29553	0.33532	0.34032	0.34254	0.34206
Yeast-noise0.5-nodes100	0.005	2	0.13212	0.144225	0.154375	0.173712	0.20916	0.17963	0.20916	0.15279	0.15596	0.14137	0.13212
Yeast-noise0.5-nodes150	0.005	2	0.13189	0.218982	0.24768	0.247705	0.24796	0.13189	0.20942	0.24796	0.24771	0.24767	0.24769
Yeast-noise0.5-nodes200	0.005	2	0.11262	0.155243	0.1823	0.21166	0.21908	0.11262	0.1537	0.15987	0.20473	0.21397	0.21908
D5_Network1	0.005	2	0.27486	0.29198	0.29349	0.29404	0.29422	0.27486	0.29164	0.293	0.29398	0.29422	0.29406
D5_Network3	0.005	2	0.082864	0.0829763	0.0833515	0.0838655	0.088439	0.088439	0.083963	0.083573	0.082864	0.08313	0.082925
D5_Network4	0.005	2	0.022179	0.022225	0.0223415	0.0223673	0.02252	0.022324	0.02252	0.022359	0.02237	0.022192	0.022179
Ecoli-noise0.0-nodes100	0.005	3	0.10196	0.11633	0.12726	0.130878	0.13277	0.10196	0.11321	0.12569	0.12883	0.13277	0.13156
Ecoli-noise0.0-nodes150	0.005	3	0.11677	0.12057	0.125525	0.130653	0.133	0.12004	0.11677	0.12216	0.12889	0.13124	0.133
Ecoli-noise0.0-nodes200	0.005	3	0.082512	0.085994	0.08687	0.0874782	0.087743	0.082512	0.08587	0.087513	0.087743	0.086366	0.087374
Ecoli-noise0.1-nodes100	0.005	3	0.10778	0.114037	0.115175	0.118352	0.12615	0.10778	0.12615	0.11906	0.11623	0.11412	0.11401
Ecoli-noise0.1-nodes150	0.005	3	0.10859	0.11212	0.11941	0.120805	0.12192	0.10986	0.10859	0.1189	0.11992	0.1211	0.12192
Ecoli-noise0.1-nodes200	0.005	3	0.069187	0.084541	0.086138	0.086247	0.087423	0.069187	0.084034	0.086214	0.087423	0.086258	0.086062
Ecoli-noise0.5-nodes100	0.005	3	0.083503	0.0886017	0.0888415	0.0894727	0.089687	0.083503	0.088896	0.089665	0.089687	0.08854	0.088787
Ecoli-noise0.5-nodes150	0.005	3	0.097991	0.126427	0.1273	0.128547	0.12928	0.097991	0.12617	0.12893	0.12928	0.1274	0.1272
Ecoli-noise0.5-nodes200	0.005	3	0.066013	0.0835325	0.0845145	0.0848695	0.085888	0.066013	0.083213	0.08498	0.084491	0.084538	0.085888
Yeast-noise0.0-nodes100	0.005	3	0.29002	0.297042	0.32378	0.39533	0.48958	0.48958	0.41065	0.34937	0.29819	0.29666	0.29002
Yeast-noise0.0-nodes150	0.005	3	0.4044	0.414403	0.430605	0.469323	0.50195	0.50195	0.47865	0.44134	0.41987	0.41258	0.4044
Yeast-noise0.0-nodes200	0.005	3	0.35971	0.4624	0.470195	0.482302	0.48714	0.35971	0.48714	0.48578	0.47187	0.46852	0.46036
Yeast-noise0.1-nodes100	0.005	3	0.35326	0.46617	0.520905	0.534502	0.54309	0.35326	0.44929	0.51681	0.53767	0.54309	0.525
Yeast-noise0.1-nodes150	0.005	3	0.38315	0.458857	0.47152	0.474912	0.47724	0.38315	0.45557	0.46872	0.47432	0.47724	0.47511
Yeast-noise0.1-nodes200	0.005	3	0.19968	0.341078	0.36683	0.367698	0.37244	0.19968	0.33276	0.36603	0.37244	0.36763	0.36772
Yeast-noise0.5-nodes100	0.005	3	0.17963	0.259755	0.304125	0.324997	0.32657	0.17963	0.25075	0.28677	0.32148	0.32617	0.32657
Yeast-noise0.5-nodes150	0.005	3	0.13189	0.281313	0.2853	0.28655	0.28704	0.13189	0.28033	0.28426	0.28662	0.28704	0.28634
Yeast-noise0.5-nodes200	0.005	3	0.11262	0.205375	0.24902	0.256207	0.25756	0.11262	0.19234	0.24448	0.25356	0.25709	0.25756
D5_Network1	0.005	3	0.27486	0.281635	0.28177	0.28198	0.28292	0.27486	0.28292	0.28161	0.28203	0.28183	0.28171
D5_Network3	0.005	3	0.086657	0.0871753	0.0879115	0.0883567	0.092409	0.088439	0.092409	0.08811	0.087713	0.086996	0.086657
D5_Network4	0.005	3	0.022272	0.0222957	0.0223155	0.022378	0.022761	0.022324	0.022761	0.022396	0.022292	0.022307	0.022272
Ecoli-noise0.0-nodes100	0.005	4	0.10196	0.11519	0.1304	0.135868	0.13798	0.10196	0.11146	0.12638	0.13442	0.13798	0.13635
Ecoli-noise0.0-nodes150	0.005	4	0.11757	0.118115	0.11958	0.120677	0.1216	0.12004	0.11757	0.11778	0.11912	0.1216	0.12089
Ecoli-noise0.0-nodes200	0.005	4	0.082512	0.0854193	0.0878255	0.0878663	0.08792	0.082512	0.084629	0.08792	0.087861	0.08779	0.087868
Ecoli-noise0.1-nodes100	0.005	4	0.10778	0.127947	0.129675	0.131267	0.13172	0.10778	0.13172	0.13162	0.13021	0.12914	0.12755
Ecoli-noise0.1-nodes150	0.005	4	0.10658	0.110473	0.1125	0.11329	0.11473	0.10986	0.10658	0.11349	0.11231	0.11269	0.11473
Ecoli-noise0.1-nodes200	0.005	4	0.069187	0.083518	0.0845075	0.0847388	0.085602	0.069187	0.084739	0.085602	0.084738	0.084277	0.083265
Ecoli-noise0.5-nodes100	0.005	4	0.083503	0.0926805	0.0931265	0.0933535	0.094475	0.083503	0.092569	0.093015	0.094475	0.093392	0.093238
Ecoli-noise0.5-nodes150	0.005	4	0.097991	0.1269	0.129225	0.129412	0.12978	0.097991	0.12616	0.12944	0.12912	0.12978	0.12933
Ecoli-noise0.5-nodes200	0.005	4	0.066013	0.0856065	0.0872665	0.0875532	0.087665	0.066013	0.085145	0.087557	0.086991	0.087665	0.087542
Yeast-noise0.0-nodes100	0.005	4	0.31269	0.318275	0.33575	0.422285	0.48958	0.48958	0.44575	0.35189	0.31961	0.31783	0.31269
Yeast-noise0.0-nodes150	0.005	4	0.43812	0.448043	0.46305	0.481702	0.50195	0.50195	0.48588	0.46917	0.45693	0.44508	0.43812
Yeast-noise0.0-nodes200	0.005	4	0.35971	0.461367	0.46524	0.466683	0.46907	0.35971	0.46907	0.4652	0.46715	0.46528	0.46009
Yeast-noise0.1-nodes100	0.005	4	0.35326	0.466058	0.47521	0.481542	0.48422	0.35326	0.4631	0.48356	0.48422	0.47549	0.47493
Yeast-noise0.1-nodes150	0.005	4	0.38315	0.392473	0.393675	0.39979	0.41366	0.38315	0.41366	0.40156	0.39287	0.39448	0.39234
Yeast-noise0.1-nodes200	0.005	4	0.19968	0.355695	0.377435	0.380395	0.38151	0.19968	0.34923	0.37509	0.38151	0.37978	0.3806
Yeast-noise0.5-nodes100	0.005	4	0.17963	0.30327	0.357895	0.365293	0.37209	0.17963	0.28611	0.35475	0.36671	0.36104	0.37209
Yeast-noise0.5-nodes150	0.005	4	0.13189	0.297523	0.298085	0.300283	0.30208	0.13189	0.29852	0.30208	0.29765	0.30087	0.29748
Yeast-noise0.5-nodes200	0.005	4	0.11262	0.215162	0.23889	0.242105	0.24372	0.11262	0.20811	0.23632	0.24232	0.24146	0.24372
D5_Network1	0.005	4	0.26253	0.264242	0.269695	0.274517	0.27779	0.27486	0.27779	0.27349	0.2659	0.26369	0.26253
D5_Network3	0.005	4	0.077222	0.0773358	0.077972	0.0821288	0.088439	0.088439	0.083411	0.078282	0.077662	0.077227	0.077222
D5_Network4	0.005	4	0.022324	0.022522	0.022538	0.0226875	0.022955	0.022324	0.022955	0.022734	0.02252	0.022528	0.022548
Ecoli-noise0.0-nodes100	0.005	5	0.10196	0.118425	0.123705	0.12459	0.12755	0.10196	0.1169	0.123	0.12465	0.12441	0.12755
Ecoli-noise0.0-nodes150	0.005	5	0.11796	0.1181	0.118625	0.119728	0.12076	0.12004	0.12076	0.11879	0.11846	0.11796	0.11798
Ecoli-noise0.0-nodes200	0.005	5	0.082512	0.0863025	0.087505	0.0880633	0.088357	0.082512	0.086075	0.088357	0.088076	0.088025	0.086985
Ecoli-noise0.1-nodes100	0.005	5	0.10778	0.126092	0.12742	0.128628	0.13198	0.10778	0.13198	0.12688	0.12885	0.12796	0.12583
Ecoli-noise0.1-nodes150	0.005	5	0.10914	0.110535	0.11275	0.112947	0.11467	0.10986	0.10914	0.11256	0.11294	0.11467	0.11295
Ecoli-noise0.1-nodes200	0.005	5	0.069187	0.0848157	0.0852215	0.085613	0.086082	0.069187	0.08519	0.085733	0.084691	0.085253	0.086082
Ecoli-noise0.5-nodes100	0.005	5	0.083503	0.0927572	0.09359	0.0942083	0.097007	0.083503	0.093238	0.092597	0.097007	0.093942	0.094297
Ecoli-noise0.5-nodes150	0.005	5	0.097991	0.1237	0.127305	0.129073	0.12935	0.097991	0.12285	0.12836	0.12935	0.12931	0.12625
Ecoli-noise0.5-nodes200	0.005	5	0.066013	0.087118	0.08757	0.0877393	0.087835	0.066013	0.087747	0.087716	0.087016	0.087835	0.087424
Yeast-noise0.0-nodes100	0.005	5	0.30342	0.30697	0.315425	0.393165	0.48958	0.48958	0.41713	0.32127	0.30958	0.3061	0.30342
Yeast-noise0.0-nodes150	0.005	5	0.41766	0.428895	0.448865	0.476185	0.50195	0.50195	0.48302	0.45568	0.44205	0.42451	0.41766
Yeast-noise0.0-nodes200	0.005	5	0.35971	0.463603	0.46446	0.46711	0.48701	0.35971	0.48701	0.46343	0.46412	0.4648	0.46788
Yeast-noise0.1-nodes100	0.005	5	0.35326	0.467145	0.479315	0.47971	0.48041	0.35326	0.46321	0.47968	0.48041	0.47972	0.47895
Yeast-noise0.1-nodes150	0.005	5	0.38315	0.399212	0.39962	0.408218	0.42395	0.38315	0.42395	0.41096	0.39999	0.39925	0.3992
Yeast-noise0.1-nodes200	0.005	5	0.19968	0.364322	0.383485	0.385308	0.38692	0.19968	0.35803	0.3832	0.38692	0.38582	0.38377
Yeast-noise0.5-nodes100	0.005	5	0.17963	0.29501	0.34178	0.34853	0.35018	0.17963	0.28091	0.33731	0.34929	0.34625	0.35018
Yeast-noise0.5-nodes150	0.005	5	0.13189	0.275007	0.277325	0.278187	0.27868	0.13189	0.27435	0.27836	0.27698	0.27767	0.27868
Yeast-noise0.5-nodes200	0.005	5	0.11262	0.228127	0.25375	0.258515	0.25996	0.11262	0.22102	0.24945	0.25805	0.25996	0.25867
D5_Network1	0.005	5	0.26162	0.263478	0.267465	0.273575	0.28021	0.27486	0.28021	0.26972	0.26521	0.2629	0.26162
D5_Network3	0.005	5	0.07587	0.076324	0.0771275	0.0813397	0.088439	0.088439	0.082575	0.077634	0.076621	0.076225	0.07587
D5_Network4	0.005	5	0.022324	0.023234	0.0232805	0.0233315	0.023481	0.022324	0.023481	0.023341	0.023303	0.023226	0.023258
Ecoli-noise0.0-nodes100	0.01	1	0.089834	0.0902175	0.0906705	0.090981	0.10196	0.10196	0.091027	0.089834	0.090843	0.090498	0.090124
Ecoli-noise0.0-nodes150	0.01	1	0.10725	0.108495	0.109095	0.109343	0.12004	0.12004	0.10725	0.1092	0.10899	0.10939	0.10833
Ecoli-noise0.0-nodes200	0.01	1	0.082512	0.08493	0.088086	0.0889972	0.089275	0.082512	0.083929	0.087933	0.08925	0.089275	0.088239
Ecoli-noise0.1-nodes100	0.01	1	0.10778	0.118563	0.11936	0.120502	0.12261	0.10778	0.1189	0.12261	0.11982	0.11845	0.12073
Ecoli-noise0.1-nodes150	0.01	1	0.10986	0.11816	0.1189	0.1197	0.1217	0.10986	0.1217	0.11922	0.11986	0.11802	0.11858
Ecoli-noise0.1-nodes200	0.01	1	0.069187	0.0700835	0.070328	0.0710262	0.071945	0.069187	0.070187	0.070049	0.070469	0.071945	0.071212
Ecoli-noise0.5-nodes100	0.01	1	0.081018	0.0815842	0.0823175	0.0832135	0.083958	0.083503	0.083958	0.081349	0.08229	0.081018	0.082345
Ecoli-noise0.5-nodes150	0.01	1	0.097567	0.0985007	0.100035	0.100273	0.10108	0.097991	0.10035	0.097567	0.10003	0.10108	0.10004
Ecoli-noise0.5-nodes200	0.01	1	0.066013	0.0672378	0.067909	0.068164	0.068372	0.066013	0.068372	0.068192	0.067738	0.067071	0.06808
Yeast-noise0.0-nodes100	0.01	1	0.45941	0.467045	0.470225	0.47603	0.48958	0.48958	0.47779	0.47075	0.4697	0.46616	0.45941
Yeast-noise0.0-nodes150	0.01	1	0.50195	0.513017	0.514715	0.51597	0.51756	0.50195	0.5125	0.51756	0.51486	0.51634	0.51457
Yeast-noise0.0-nodes200	0.01	1	0.34952	0.356938	0.35866	0.35955	0.3599	0.35971	0.34952	0.3565	0.35825	0.3599	0.35907
Yeast-noise0.1-nodes100	0.01	1	0.30142	0.308145	0.3108	0.313358	0.35326	0.35326	0.31349	0.31296	0.30798	0.30142	0.30864
Yeast-noise0.1-nodes150	0.01	1	0.38315	0.420957	0.42201	0.42262	0.42498	0.38315	0.42238	0.4227	0.42164	0.42498	0.42073
Yeast-noise0.1-nodes200	0.01	1	0.19968	0.203657	0.204235	0.204692	0.20619	0.19968	0.20619	0.20358	0.20473	0.20458	0.20389
Yeast-noise0.5-nodes100	0.01	1	0.16737	0.167675	0.169765	0.17247	0.17963	0.17963	0.1728	0.17148	0.16755	0.16737	0.16805
Yeast-noise0.5-nodes150	0.01	1	0.13189	0.154597	0.155785	0.156035	0.15673	0.13189	0.15573	0.15673	0.15422	0.1561	0.15584
Yeast-noise0.5-nodes200	0.01	1	0.10778	0.108485	0.10863	0.109435	0.11262	0.11262	0.10966	0.10848	0.10876	0.1085	0.10778
D5_Network1	0.01	1	0.27042	0.270532	0.270625	0.270703	0.27486	0.27486	0.27042	0.27065	0.27072	0.27051	0.2706
D5_Network3	0.01	1	0.088354	0.0883855	0.088411	0.0884358	0.088458	0.088439	0.088396	0.088354	0.088426	0.088458	0.088382
D5_Network4	0.01	1	0.022297	0.0223195	0.0223305	0.0223377	0.02234	0.022324	0.022318	0.02234	0.022297	0.022338	0.022337
Ecoli-noise0.0-nodes100	0.01	2	0.10078	0.105893	0.118925	0.12136	0.12837	0.10196	0.10078	0.11769	0.12837	0.12176	0.12016
Ecoli-noise0.0-nodes150	0.01	2	0.082774	0.0834112	0.085465	0.0994055	0.12004	0.12004	0.10356	0.086942	0.083988	0.082774	0.083219
Ecoli-noise0.0-nodes200	0.01	2	0.082512	0.0838487	0.0842215	0.084475	0.085674	0.082512	0.083728	0.085674	0.084211	0.084232	0.084556
Ecoli-noise0.1-nodes100	0.01	2	0.10778	0.122192	0.12456	0.1256	0.12614	0.10778	0.12172	0.12361	0.12563	0.12614	0.12551
Ecoli-noise0.1-nodes150	0.01	2	0.10986	0.122675	0.127775	0.13034	0.13151	0.10986	0.12157	0.12599	0.12956	0.13151	0.1306
Ecoli-noise0.1-nodes200	0.01	2	0.069187	0.0819387	0.082465	0.0833243	0.086061	0.069187	0.083453	0.086061	0.082938	0.081992	0.081921
Ecoli-noise0.5-nodes100	0.01	2	0.076002	0.0798652	0.081099	0.0813953	0.083503	0.083503	0.081339	0.076002	0.079534	0.080859	0.081414
Ecoli-noise0.5-nodes150	0.01	2	0.097991	0.11343	0.11517	0.119288	0.12041	0.097991	0.12041	0.11655	0.1202	0.11331	0.11379
Ecoli-noise0.5-nodes200	0.01	2	0.066013	0.0772165	0.0820355	0.08742	0.088865	0.066013	0.078409	0.076819	0.088006	0.085662	0.088865
Yeast-noise0.0-nodes100	0.01	2	0.23951	0.247405	0.297755	0.380452	0.48958	0.48958	0.39365	0.34086	0.25465	0.24499	0.23951
Yeast-noise0.0-nodes150	0.01	2	0.50195	0.505005	0.505575	0.505935	0.50617	0.50195	0.50547	0.50602	0.50568	0.50485	0.50617
Yeast-noise0.0-nodes200	0.01	2	0.35971	0.402068	0.40544	0.408295	0.41011	0.35971	0.40642	0.40127	0.40446	0.40892	0.41011
Yeast-noise0.1-nodes100	0.01	2	0.3239	0.329308	0.341895	0.35857	0.39856	0.35326	0.36034	0.39856	0.33053	0.3289	0.3239
Yeast-noise0.1-nodes150	0.01	2	0.38315	0.44927	0.45293	0.45563	0.46699	0.38315	0.46699	0.44829	0.45629	0.45221	0.45365
Yeast-noise0.1-nodes200	0.01	2	0.19968	0.292687	0.33479	0.33598	0.3389	0.19968	0.27895	0.3339	0.3389	0.33568	0.33608
Yeast-noise0.5-nodes100	0.01	2	0.15003	0.18092	0.19172	0.211055	0.22588	0.17963	0.21519	0.15003	0.19865	0.18479	0.22588
Yeast-noise0.5-nodes150	0.01	2	0.13189	0.163343	0.164055	0.164648	0.17301	0.13189	0.16428	0.17301	0.16477	0.16383	0.16318
Yeast-noise0.5-nodes200	0.01	2	0.11262	0.11639	0.12346	0.13293	0.14052	0.11262	0.14052	0.11578	0.11822	0.1287	0.13434
D5_Network1	0.01	2	0.27486	0.28088	0.281535	0.281643	0.28333	0.27486	0.28333	0.28069	0.28145	0.28162	0.28165
D5_Network3	0.01	2	0.082406	0.0832232	0.0833235	0.083387	0.088439	0.088439	0.082406	0.083336	0.083194	0.083404	0.083311
D5_Network4	0.01	2	0.022134	0.022193	0.0222015	0.0222175	0.022324	0.022324	0.02221	0.02222	0.022193	0.022134	0.022193
Ecoli-noise0.0-nodes100	0.01	3	0.10196	0.116945	0.11828	0.120485	0.12145	0.10196	0.11669	0.12103	0.11771	0.12145	0.11885
Ecoli-noise0.0-nodes150	0.01	3	0.11728	0.121227	0.127575	0.131613	0.13216	0.12004	0.11728	0.12479	0.13036	0.13216	0.13203
Ecoli-noise0.0-nodes200	0.01	3	0.082512	0.0861483	0.087549	0.0876703	0.089181	0.082512	0.085689	0.089181	0.087703	0.087572	0.087526
Ecoli-noise0.1-nodes100	0.01	3	0.10778	0.11328	0.114885	0.115462	0.11915	0.10778	0.11915	0.1129	0.11442	0.11535	0.1155
Ecoli-noise0.1-nodes150	0.01	3	0.10986	0.116623	0.11966	0.12044	0.12133	0.10986	0.11575	0.11924	0.12056	0.12008	0.12133
Ecoli-noise0.1-nodes200	0.01	3	0.069187	0.0845588	0.0861595	0.0864387	0.086766	0.069187	0.084111	0.085902	0.086446	0.086766	0.086417
Ecoli-noise0.5-nodes100	0.01	3	0.083503	0.088275	0.0891535	0.0904392	0.090721	0.083503	0.08856	0.09067	0.090721	0.08818	0.089747
Ecoli-noise0.5-nodes150	0.01	3	0.097991	0.12305	0.125525	0.126117	0.12624	0.097991	0.12232	0.12524	0.12622	0.12624	0.12581
Ecoli-noise0.5-nodes200	0.01	3	0.066013	0.0814472	0.08234	0.0828855	0.083644	0.066013	0.08123	0.082581	0.082099	0.082987	0.083644
Yeast-noise0.0-nodes100	0.01	3	0.29424	0.308053	0.33051	0.451608	0.48958	0.48958	0.4892	0.33883	0.32219	0.30334	0.29424
Yeast-noise0.0-nodes150	0.01	3	0.39673	0.401922	0.42282	0.470305	0.50195	0.50195	0.48123	0.43753	0.40811	0.39986	0.39673
Yeast-noise0.0-nodes200	0.01	3	0.35971	0.429825	0.433775	0.436592	0.4395	0.35971	0.4293	0.4395	0.43615	0.43674	0.4314
Yeast-noise0.1-nodes100	0.01	3	0.35326	0.457595	0.532615	0.53895	0.54234	0.35326	0.4335	0.54015	0.52988	0.54234	0.53535
Yeast-noise0.1-nodes150	0.01	3	0.38315	0.467202	0.471465	0.47497	0.47608	0.38315	0.46656	0.46913	0.4738	0.47608	0.47536
Yeast-noise0.1-nodes200	0.01	3	0.19968	0.336857	0.356225	0.357645	0.36348	0.19968	0.33057	0.35673	0.35572	0.35795	0.36348
Yeast-noise0.5-nodes100	0.01	3	0.17963	0.26424	0.30692	0.323178	0.3308	0.17963	0.25221	0.30033	0.31351	0.3264	0.3308
Yeast-noise0.5-nodes150	0.01	3	0.13189	0.215748	0.23132	0.232777	0.23379	0.13189	0.21079	0.23062	0.23303	0.23379	0.23202
Yeast-noise0.5-nodes200	0.01	3	0.11262	0.196373	0.233465	0.247113	0.25301	0.11262	0.18635	0.22644	0.24049	0.24932	0.25301
D5_Network1	0.01	3	0.27081	0.270992	0.271195	0.273977	0.27866	0.27486	0.27866	0.27133	0.27106	0.27097	0.27081
D5_Network3	0.01	3	0.08293	0.083102	0.083875	0.0871673	0.088439	0.088439	0.088118	0.084315	0.083435	0.082991	0.08293
D5_Network4	0.01	3	0.022324	0.022359	0.0223755	0.0224377	0.022621	0.022324	0.022621	0.022458	0.022374	0.022377	0.022354
Ecoli-noise0.0-nodes100	0.01	4	0.10196	0.124632	0.1387	0.14844	0.15784	0.10196	0.12035	0.13748	0.13992	0.15128	0.15784
Ecoli-noise0.0-nodes150	0.01	4	0.11634	0.120715	0.124775	0.127305	0.12851	0.12004	0.11634	0.12274	0.12851	0.12681	0.12747
Ecoli-noise0.0-nodes200	0.01	4	0.082512	0.0858788	0.0862715	0.0866642	0.087708	0.082512	0.085783	0.087708	0.08676	0.086166	0.086377
Ecoli-noise0.1-nodes100	0.01	4	0.10778	0.127277	0.13272	0.133243	0.13421	0.10778	0.12563	0.13421	0.13325	0.13222	0.13322
Ecoli-noise0.1-nodes150	0.01	4	0.10986	0.114157	0.11453	0.115083	0.11769	0.10986	0.11769	0.11519	0.11411	0.11476	0.1143
Ecoli-noise0.1-nodes200	0.01	4	0.069187	0.0831198	0.0835435	0.0840033	0.086047	0.069187	0.086047	0.08344	0.084122	0.083013	0.083647
Ecoli-noise0.5-nodes100	0.01	4	0.083503	0.0929528	0.0937705	0.0946123	0.094696	0.083503	0.092891	0.093138	0.094403	0.094696	0.094682
Ecoli-noise0.5-nodes150	0.01	4	0.097991	0.124805	0.128725	0.129352	0.13023	0.097991	0.12368	0.12818	0.12927	0.12938	0.13023
Ecoli-noise0.5-nodes200	0.01	4	0.066013	0.0851347	0.086692	0.0873335	0.087541	0.066013	0.084714	0.086397	0.086987	0.087541	0.087449
Yeast-noise0.0-nodes100	0.01	4	0.32018	0.334858	0.388115	0.45956	0.48958	0.48958	0.47071	0.42611	0.35012	0.32977	0.32018
Yeast-noise0.0-nodes150	0.01	4	0.40952	0.418255	0.43681	0.475697	0.50195	0.50195	0.4839	0.45109	0.42253	0.41683	0.40952
Yeast-noise0.0-nodes200	0.01	4	0.35971	0.428358	0.43435	0.436833	0.43806	0.35971	0.42677	0.43725	0.43806	0.43558	0.43312
Yeast-noise0.1-nodes100	0.01	4	0.35326	0.452368	0.480275	0.484625	0.48751	0.35326	0.44418	0.47693	0.48362	0.48751	0.48496
Yeast-noise0.1-nodes150	0.01	4	0.38315	0.38518	0.386185	0.392987	0.40267	0.38315	0.40267	0.39516	0.38647	0.38494	0.3859
Yeast-noise0.1-nodes200	0.01	4	0.19968	0.35215	0.369955	0.374327	0.37545	0.19968	0.34735	0.36655	0.37336	0.37465	0.37545
Yeast-noise0.5-nodes100	0.01	4	0.17963	0.310225	0.36799	0.375857	0.38639	0.17963	0.29358	0.36016	0.37587	0.37582	0.38639
Yeast-noise0.5-nodes150	0.01	4	0.13189	0.251343	0.27123	0.273042	0.27429	0.13189	0.24522	0.26971	0.27429	0.27314	0.27275
Yeast-noise0.5-nodes200	0.01	4	0.11262	0.208875	0.23506	0.236967	0.23794	0.11262	0.20072	0.23334	0.23703	0.23794	0.23678
D5_Network1	0.01	4	0.23965	0.241202	0.24654	0.26051	0.27486	0.27486	0.26398	0.2501	0.24298	0.24061	0.23965
D5_Network3	0.01	4	0.073722	0.0738497	0.0744535	0.078277	0.088439	0.088439	0.07938	0.074968	0.073939	0.07382	0.073722
D5_Network4	0.01	4	0.022324	0.0224515	0.0224895	0.02264	0.022832	0.022324	0.022832	0.022687	0.022499	0.022442	0.02248
Ecoli-noise0.0-nodes100	0.01	5	0.10196	0.121578	0.12449	0.1254	0.12723	0.10196	0.12074	0.12723	0.12489	0.12557	0.12409
Ecoli-noise0.0-nodes150	0.01	5	0.11932	0.12037	0.122415	0.125638	0.12724	0.12004	0.11932	0.12136	0.12347	0.12636	0.12724
Ecoli-noise0.0-nodes200	0.01	5	0.082512	0.0848752	0.085405	0.0854645	0.086626	0.082512	0.085433	0.086626	0.084708	0.085475	0.085377
Ecoli-noise0.1-nodes100	0.01	5	0.10778	0.123865	0.12481	0.126392	0.12881	0.10778	0.12881	0.12517	0.12445	0.1268	0.12367
Ecoli-noise0.1-nodes150	0.01	5	0.10986	0.112555	0.113825	0.114135	0.11572	0.10986	0.11572	0.114	0.11418	0.11365	0.11219
Ecoli-noise0.1-nodes200	0.01	5	0.069187	0.083879	0.084313	0.0848258	0.085938	0.069187	0.085938	0.084914	0.084065	0.084561	0.083817
Ecoli-noise0.5-nodes100	0.01	5	0.083503	0.093509	0.0939765	0.094318	0.094551	0.083503	0.094551	0.094388	0.094108	0.093845	0.093397
Ecoli-noise0.5-nodes150	0.01	5	0.097991	0.12571	0.12838	0.129002	0.12924	0.097991	0.12496	0.12907	0.12796	0.12924	0.1288
Ecoli-noise0.5-nodes200	0.01	5	0.066013	0.0881043	0.0884325	0.0888635	0.088918	0.066013	0.088135	0.088918	0.088094	0.088908	0.08873
Yeast-noise0.0-nodes100	0.01	5	0.32734	0.329407	0.353065	0.459725	0.48958	0.48958	0.48927	0.37109	0.33504	0.32734	0.32753
Yeast-noise0.0-nodes150	0.01	5	0.39243	0.395542	0.411035	0.454052	0.50195	0.50195	0.46431	0.42328	0.39879	0.39446	0.39243
Yeast-noise0.0-nodes200	0.01	5	0.35971	0.437183	0.437945	0.438603	0.43963	0.35971	0.43791	0.43963	0.43798	0.43881	0.43694
Yeast-noise0.1-nodes100	0.01	5	0.35326	0.46208	0.478905	0.48286	0.48493	0.35326	0.45698	0.47738	0.48493	0.48367	0.48043
Yeast-noise0.1-nodes150	0.01	5	0.38315	0.38925	0.391575	0.392595	0.41489	0.38315	0.41489	0.39292	0.39162	0.39153	0.38849
Yeast-noise0.1-nodes200	0.01	5	0.19968	0.359822	0.370625	0.373635	0.37456	0.19968	0.35644	0.36997	0.37128	0.37442	0.37456
Yeast-noise0.5-nodes100	0.01	5	0.17963	0.30181	0.34303	0.349398	0.35469	0.17963	0.28906	0.34006	0.346	0.35053	0.35469
Yeast-noise0.5-nodes150	0.01	5	0.13189	0.230935	0.259025	0.261375	0.26174	0.13189	0.22234	0.25672	0.26139	0.26133	0.26174
Yeast-noise0.5-nodes200	0.01	5	0.11262	0.23012	0.254475	0.258362	0.25877	0.11262	0.22315	0.25103	0.25792	0.25851	0.25877
D5_Network1	0.01	5	0.23844	0.239855	0.24348	0.26107	0.27486	0.27486	0.2661	0.24598	0.24098	0.23948	0.23844
D5_Network3	0.01	5	0.07226	0.0726635	0.0740795	0.0784467	0.088439	0.088439	0.079568	0.075083	0.073076	0.072526	0.07226
D5_Network4	0.01	5	0.022324	0.0230955	0.023145	0.0232252	0.023459	0.022324	0.023459	0.023243	0.023172	0.023088	0.023118
GENERE (PCA and n = |Liv|)								Number of Iterations
Dataset	δ	View	Min	1st Quartile	Median	3rd Quartile	Max	0	1	2	3	4	5
Ecoli-noise0.0-nodes100	0.005	1	0.090688	0.0918927	0.0924905	0.0942642	0.10196	0.10196	0.094702	0.091847	0.090688	0.092951	0.09203
Ecoli-noise0.0-nodes150	0.005	1	0.096753	0.0982433	0.100172	0.103527	0.12004	0.12004	0.10453	0.10052	0.096753	0.097716	0.099825
Ecoli-noise0.0-nodes200	0.005	1	0.082512	0.100832	0.10188	0.102252	0.10279	0.082512	0.10234	0.10199	0.10177	0.10279	0.10052
Ecoli-noise0.1-nodes100	0.005	1	0.10778	0.114895	0.121315	0.1225	0.12336	0.10778	0.11305	0.12043	0.1222	0.1226	0.12336
Ecoli-noise0.1-nodes150	0.005	1	0.096969	0.10739	0.107695	0.108442	0.10986	0.10986	0.096969	0.10751	0.10788	0.10735	0.10863
Ecoli-noise0.1-nodes200	0.005	1	0.069187	0.0761032	0.0793335	0.0799582	0.0812	0.069187	0.075087	0.0812	0.079515	0.079152	0.080106
Ecoli-noise0.5-nodes100	0.005	1	0.082944	0.0833958	0.083729	0.0849142	0.085586	0.083503	0.085234	0.08336	0.082944	0.083955	0.085586
Ecoli-noise0.5-nodes150	0.005	1	0.097991	0.098509	0.099835	0.100199	0.10204	0.097991	0.10031	0.099802	0.099868	0.10204	0.098078
Ecoli-noise0.5-nodes200	0.005	1	0.065384	0.0659957	0.0661105	0.0666235	0.066762	0.066013	0.066762	0.066762	0.066208	0.06599	0.065384
Yeast-noise0.0-nodes100	0.005	1	0.47394	0.487885	0.48969	0.49085	0.49398	0.48958	0.47394	0.48732	0.4898	0.49398	0.4912
Yeast-noise0.0-nodes150	0.005	1	0.48665	0.494275	0.49576	0.497912	0.50195	0.50195	0.49839	0.49402	0.49648	0.49504	0.48665
Yeast-noise0.0-nodes200	0.005	1	0.35971	0.432355	0.434855	0.435383	0.43565	0.35971	0.43162	0.43546	0.43456	0.43515	0.43565
Yeast-noise0.1-nodes100	0.005	1	0.35326	0.41382	0.42253	0.42932	0.44011	0.35326	0.41224	0.4265	0.44011	0.41856	0.43026
Yeast-noise0.1-nodes150	0.005	1	0.38315	0.426723	0.43062	0.431218	0.43168	0.38315	0.42561	0.43123	0.43168	0.43006	0.43118
Yeast-noise0.1-nodes200	0.005	1	0.19968	0.210095	0.21021	0.211008	0.21318	0.19968	0.21006	0.2102	0.21022	0.21318	0.21127
Yeast-noise0.5-nodes100	0.005	1	0.17131	0.171865	0.17296	0.17452	0.17963	0.17963	0.17401	0.17191	0.17131	0.17469	0.17185
Yeast-noise0.5-nodes150	0.005	1	0.13189	0.202295	0.207595	0.208312	0.2117	0.13189	0.20075	0.2117	0.20693	0.20826	0.20833
Yeast-noise0.5-nodes200	0.005	1	0.11068	0.110933	0.111235	0.11231	0.1139	0.11262	0.1139	0.11088	0.11138	0.11109	0.11068
D5_Network1	0.005	1	0.26854	0.26859	0.268655	0.268937	0.27486	0.27486	0.26862	0.26902	0.26869	0.26854	0.26858
D5_Network3	0.005	1	0.088445	0.0941192	0.0941775	0.0942642	0.094317	0.088445	0.094162	0.094193	0.094105	0.094288	0.094317
D5_Network4	0.005	1	0.022324	0.0223392	0.0223595	0.0223918	0.022401	0.022324	0.022401	0.022337	0.022398	0.022373	0.022346
Ecoli-noise0.0-nodes100	0.005	2	0.098543	0.106155	0.127115	0.141753	0.14519	0.10196	0.098543	0.11874	0.13549	0.14384	0.14519
Ecoli-noise0.0-nodes150	0.005	2	0.096486	0.0969462	0.097054	0.100176	0.12004	0.12004	0.10119	0.096937	0.096486	0.096974	0.097134
Ecoli-noise0.0-nodes200	0.005	2	0.082512	0.0834405	0.0853605	0.0856995	0.088218	0.082512	0.082817	0.088218	0.085796	0.085311	0.08541
Ecoli-noise0.1-nodes100	0.005	2	0.10778	0.126453	0.12919	0.129858	0.13407	0.10778	0.12562	0.13407	0.12943	0.12895	0.13
Ecoli-noise0.1-nodes150	0.005	2	0.10986	0.1179	0.12804	0.128528	0.131	0.10986	0.1146	0.12828	0.1278	0.12861	0.131
Ecoli-noise0.1-nodes200	0.005	2	0.069187	0.0827902	0.083356	0.084377	0.088018	0.069187	0.082662	0.088018	0.084657	0.083175	0.083537
Ecoli-noise0.5-nodes100	0.005	2	0.075118	0.0760413	0.080779	0.084391	0.096372	0.083503	0.096372	0.07537	0.084687	0.075118	0.078055
Ecoli-noise0.5-nodes150	0.005	2	0.097991	0.115632	0.118135	0.121447	0.12266	0.097991	0.12208	0.12266	0.11955	0.11672	0.11527
Ecoli-noise0.5-nodes200	0.005	2	0.066013	0.0805157	0.084007	0.0891918	0.091949	0.066013	0.080153	0.081604	0.091949	0.08641	0.090119
Yeast-noise0.0-nodes100	0.005	2	0.27973	0.283325	0.31868	0.384365	0.48958	0.48958	0.39779	0.34409	0.29327	0.28001	0.27973
Yeast-noise0.0-nodes150	0.005	2	0.48748	0.48881	0.490905	0.497223	0.50195	0.50195	0.49921	0.49055	0.48748	0.48823	0.49126
Yeast-noise0.0-nodes200	0.005	2	0.35971	0.394377	0.39749	0.403992	0.46162	0.35971	0.46162	0.40593	0.39818	0.3968	0.39357
Yeast-noise0.1-nodes100	0.005	2	0.31942	0.324527	0.340035	0.353135	0.39638	0.35326	0.35276	0.39638	0.31942	0.3236	0.32731
Yeast-noise0.1-nodes150	0.005	2	0.38315	0.442012	0.442395	0.442943	0.4628	0.38315	0.4628	0.44229	0.44309	0.44192	0.4425
Yeast-noise0.1-nodes200	0.005	2	0.19968	0.30213	0.341485	0.3455	0.34719	0.19968	0.28943	0.34023	0.34274	0.34719	0.34642
Yeast-noise0.5-nodes100	0.005	2	0.068435	0.0946188	0.1261	0.170988	0.21381	0.17963	0.21381	0.14506	0.10714	0.090445	0.068435
Yeast-noise0.5-nodes150	0.005	2	0.13189	0.22437	0.2527	0.25469	0.25591	0.13189	0.21496	0.25532	0.2526	0.2528	0.25591
Yeast-noise0.5-nodes200	0.005	2	0.11262	0.156963	0.175325	0.193672	0.20025	0.11262	0.1582	0.15655	0.19245	0.19408	0.20025
D5_Network1	0.005	2	0.27486	0.290038	0.292525	0.293355	0.29349	0.27486	0.28946	0.29177	0.29338	0.29349	0.29328
D5_Network3	0.005	2	0.083286	0.083635	0.083836	0.0841517	0.088445	0.088445	0.08389	0.084239	0.083586	0.083782	0.083286
D5_Network4	0.005	2	0.022067	0.0221708	0.022273	0.0223122	0.022385	0.022324	0.022385	0.022269	0.022277	0.022067	0.022138
Ecoli-noise0.0-nodes100	0.005	3	0.10196	0.11545	0.128945	0.130943	0.13386	0.10196	0.11134	0.12778	0.13011	0.13386	0.13122
Ecoli-noise0.0-nodes150	0.005	3	0.11763	0.12134	0.13073	0.136348	0.13711	0.12004	0.11763	0.12524	0.13622	0.13639	0.13711
Ecoli-noise0.0-nodes200	0.005	3	0.082512	0.0850352	0.086227	0.0874952	0.088446	0.082512	0.084795	0.088446	0.087761	0.086698	0.085756
Ecoli-noise0.1-nodes100	0.005	3	0.10778	0.115622	0.1173	0.11837	0.12825	0.10778	0.12825	0.11866	0.1171	0.1175	0.11513
Ecoli-noise0.1-nodes150	0.005	3	0.10715	0.11144	0.116775	0.118068	0.11849	0.10986	0.10715	0.11618	0.11849	0.1183	0.11737
Ecoli-noise0.1-nodes200	0.005	3	0.069187	0.0861912	0.0869495	0.087119	0.087314	0.069187	0.085959	0.087314	0.087155	0.086888	0.087011
Ecoli-noise0.5-nodes100	0.005	3	0.083503	0.0887707	0.089432	0.0911065	0.091559	0.083503	0.091522	0.091559	0.08986	0.089004	0.088693
Ecoli-noise0.5-nodes150	0.005	3	0.097991	0.123812	0.125205	0.126222	0.12801	0.097991	0.12517	0.12336	0.12655	0.12524	0.12801
Ecoli-noise0.5-nodes200	0.005	3	0.066013	0.0829643	0.084995	0.085069	0.08561	0.066013	0.082308	0.085057	0.084933	0.08561	0.085073
Yeast-noise0.0-nodes100	0.005	3	0.28219	0.289937	0.31793	0.389872	0.48958	0.48958	0.40457	0.34578	0.28989	0.29008	0.28219
Yeast-noise0.0-nodes150	0.005	3	0.40457	0.422667	0.44262	0.472435	0.50195	0.50195	0.47823	0.45505	0.43019	0.42016	0.40457
Yeast-noise0.0-nodes200	0.005	3	0.35971	0.45495	0.461635	0.473195	0.48193	0.35971	0.48193	0.47591	0.46505	0.45822	0.45386
Yeast-noise0.1-nodes100	0.005	3	0.35326	0.471275	0.503695	0.505057	0.51444	0.35326	0.46075	0.50454	0.50285	0.50523	0.51444
Yeast-noise0.1-nodes150	0.005	3	0.38315	0.457843	0.46349	0.468133	0.46849	0.38315	0.45744	0.45905	0.46793	0.46849	0.4682
Yeast-noise0.1-nodes200	0.005	3	0.19968	0.327625	0.35478	0.362345	0.36354	0.19968	0.32044	0.34918	0.36038	0.363	0.36354
Yeast-noise0.5-nodes100	0.005	3	0.17963	0.278525	0.32122	0.347205	0.36003	0.17963	0.26877	0.30779	0.33465	0.35139	0.36003
Yeast-noise0.5-nodes150	0.005	3	0.13189	0.28423	0.292005	0.292843	0.29389	0.13189	0.28184	0.29292	0.29389	0.29261	0.2914
Yeast-noise0.5-nodes200	0.005	3	0.11262	0.207937	0.245365	0.25688	0.2607	0.11262	0.19761	0.23892	0.25181	0.25857	0.2607
D5_Network1	0.005	3	0.27486	0.278272	0.278785	0.278938	0.28041	0.27486	0.28041	0.27813	0.27896	0.27887	0.2787
D5_Network3	0.005	3	0.085731	0.0862905	0.087243	0.0882465	0.091481	0.088445	0.091481	0.087651	0.086835	0.086109	0.085731
D5_Network4	0.005	3	0.022191	0.022232	0.0222805	0.0223192	0.02267	0.022324	0.02267	0.022305	0.022256	0.022191	0.022224
Ecoli-noise0.0-nodes100	0.005	4	0.10196	0.115873	0.12576	0.131928	0.14174	0.10196	0.11271	0.12536	0.12616	0.13385	0.14174
Ecoli-noise0.0-nodes150	0.005	4	0.11836	0.119155	0.12047	0.121995	0.12313	0.12004	0.11886	0.11836	0.12236	0.1209	0.12313
Ecoli-noise0.0-nodes200	0.005	4	0.082512	0.0869408	0.088692	0.088878	0.089212	0.082512	0.086358	0.088939	0.089212	0.088695	0.088689
Ecoli-noise0.1-nodes100	0.005	4	0.10778	0.130433	0.131865	0.132503	0.13718	0.10778	0.13718	0.13	0.13267	0.13173	0.132
Ecoli-noise0.1-nodes150	0.005	4	0.1083	0.110135	0.111205	0.111787	0.11296	0.10986	0.1083	0.11096	0.1119	0.11296	0.11145
Ecoli-noise0.1-nodes200	0.005	4	0.069187	0.0856125	0.085863	0.0860715	0.086159	0.069187	0.086159	0.08589	0.086132	0.085538	0.085836
Ecoli-noise0.5-nodes100	0.005	4	0.083503	0.093609	0.094716	0.095175	0.095835	0.083503	0.093314	0.094938	0.095835	0.094494	0.095254
Ecoli-noise0.5-nodes150	0.005	4	0.097991	0.125952	0.12906	0.129227	0.12997	0.097991	0.12495	0.12925	0.12997	0.12896	0.12916
Ecoli-noise0.5-nodes200	0.005	4	0.066013	0.0866582	0.0890465	0.089097	0.089372	0.066013	0.085868	0.089029	0.089064	0.089108	0.089372
Yeast-noise0.0-nodes100	0.005	4	0.32365	0.33298	0.353095	0.413305	0.48958	0.48958	0.42751	0.37069	0.3355	0.33214	0.32365
Yeast-noise0.0-nodes150	0.005	4	0.44321	0.454313	0.468125	0.477423	0.50195	0.50195	0.4796	0.47089	0.46536	0.45063	0.44321
Yeast-noise0.0-nodes200	0.005	4	0.35971	0.44297	0.447355	0.450735	0.46575	0.35971	0.46575	0.45112	0.44958	0.44225	0.44513
Yeast-noise0.1-nodes100	0.005	4	0.35326	0.487372	0.490655	0.49375	0.50291	0.35326	0.48798	0.49333	0.50291	0.48717	0.49389
Yeast-noise0.1-nodes150	0.005	4	0.38315	0.392855	0.393705	0.397157	0.42585	0.38315	0.42585	0.39816	0.39272	0.39326	0.39415
Yeast-noise0.1-nodes200	0.005	4	0.19968	0.34167	0.365475	0.370575	0.3713	0.19968	0.33503	0.36159	0.3713	0.36936	0.37098
Yeast-noise0.5-nodes100	0.005	4	0.17963	0.31172	0.361685	0.364948	0.36622	0.17963	0.2959	0.35918	0.36419	0.3652	0.36622
Yeast-noise0.5-nodes150	0.005	4	0.13189	0.298868	0.299225	0.300347	0.30072	0.13189	0.29898	0.30064	0.30072	0.29947	0.29883
Yeast-noise0.5-nodes200	0.005	4	0.11262	0.217915	0.24077	0.244455	0.24481	0.11262	0.2113	0.23776	0.24468	0.24378	0.24481
D5_Network1	0.005	4	0.25597	0.257395	0.261145	0.272147	0.27593	0.27486	0.27593	0.26401	0.25828	0.2571	0.25597
D5_Network3	0.005	4	0.076824	0.0769473	0.0775365	0.0809247	0.088445	0.088445	0.081936	0.077891	0.077182	0.076869	0.076824
D5_Network4	0.005	4	0.022324	0.0223967	0.022534	0.0226015	0.02295	0.022324	0.02295	0.022614	0.022564	0.022504	0.022361
Ecoli-noise0.0-nodes100	0.005	5	0.10196	0.118595	0.125335	0.126825	0.12722	0.10196	0.11648	0.12573	0.12722	0.12494	0.12719
Ecoli-noise0.0-nodes150	0.005	5	0.11629	0.117392	0.11795	0.119595	0.12088	0.12004	0.12088	0.11731	0.11629	0.11764	0.11826
Ecoli-noise0.0-nodes200	0.005	5	0.082512	0.0879338	0.088072	0.0884458	0.088646	0.082512	0.088181	0.088646	0.088534	0.087963	0.087924
Ecoli-noise0.1-nodes100	0.005	5	0.10778	0.126773	0.12724	0.130843	0.13585	0.10778	0.13585	0.12764	0.12684	0.12675	0.13191
Ecoli-noise0.1-nodes150	0.005	5	0.10957	0.110543	0.112825	0.1133	0.11379	0.10986	0.10957	0.11259	0.11306	0.11338	0.11379
Ecoli-noise0.1-nodes200	0.005	5	0.069187	0.08574	0.08591	0.0859292	0.087744	0.069187	0.087744	0.085908	0.085912	0.085684	0.085935
Ecoli-noise0.5-nodes100	0.005	5	0.083503	0.0938443	0.0942925	0.0948915	0.096895	0.083503	0.093764	0.095022	0.096895	0.0945	0.094085
Ecoli-noise0.5-nodes150	0.005	5	0.097991	0.126552	0.126965	0.12758	0.12891	0.097991	0.12683	0.12891	0.12646	0.1271	0.12774
Ecoli-noise0.5-nodes200	0.005	5	0.066013	0.086982	0.088516	0.088601	0.089085	0.066013	0.086491	0.088577	0.089085	0.088609	0.088455
Yeast-noise0.0-nodes100	0.005	5	0.31644	0.320055	0.33618	0.409057	0.48958	0.48958	0.42861	0.3504	0.31644	0.32196	0.31942
Yeast-noise0.0-nodes150	0.005	5	0.41572	0.428407	0.44349	0.471383	0.50195	0.50195	0.47821	0.4509	0.43608	0.42585	0.41572
Yeast-noise0.0-nodes200	0.005	5	0.35971	0.453195	0.45375	0.459735	0.48091	0.35971	0.48091	0.46167	0.45357	0.45393	0.45307
Yeast-noise0.1-nodes100	0.005	5	0.35326	0.480685	0.484105	0.487758	0.49011	0.35326	0.4834	0.48874	0.47978	0.48481	0.49011
Yeast-noise0.1-nodes150	0.005	5	0.38315	0.398162	0.401595	0.41084	0.44647	0.38315	0.44647	0.41359	0.40259	0.4006	0.39735
Yeast-noise0.1-nodes200	0.005	5	0.19968	0.362648	0.37925	0.381047	0.38184	0.19968	0.35738	0.38184	0.38138	0.38005	0.37845
Yeast-noise0.5-nodes100	0.005	5	0.17963	0.304638	0.344955	0.353998	0.3578	0.17963	0.29219	0.34198	0.34793	0.35602	0.3578
Yeast-noise0.5-nodes150	0.005	5	0.13189	0.270185	0.27522	0.277465	0.27899	0.13189	0.26914	0.27332	0.27758	0.27899	0.27712
Yeast-noise0.5-nodes200	0.005	5	0.11262	0.23749	0.26159	0.264255	0.26573	0.11262	0.22992	0.2602	0.26298	0.26468	0.26573
D5_Network1	0.005	5	0.25617	0.257472	0.260715	0.271848	0.27727	0.27486	0.27727	0.26281	0.25862	0.25709	0.25617
D5_Network3	0.005	5	0.076994	0.0772432	0.0779045	0.0820472	0.088445	0.088445	0.083267	0.078388	0.077421	0.077184	0.076994
D5_Network4	0.005	5	0.022324	0.0231625	0.023185	0.0232442	0.023615	0.022324	0.023615	0.0232	0.023259	0.02316	0.02317
Ecoli-noise0.0-nodes100	0.01	1	0.091547	0.092085	0.092588	0.093829	0.10196	0.10196	0.094087	0.093055	0.092121	0.092073	0.091547
Ecoli-noise0.0-nodes150	0.01	1	0.10664	0.108137	0.10874	0.11022	0.12004	0.12004	0.1106	0.10908	0.10805	0.10664	0.1084
Ecoli-noise0.0-nodes200	0.01	1	0.082512	0.0880162	0.091064	0.091633	0.091849	0.082512	0.087084	0.091739	0.091849	0.090813	0.091315
Ecoli-noise0.1-nodes100	0.01	1	0.10778	0.12256	0.12294	0.123417	0.12387	0.10778	0.12262	0.12254	0.12347	0.12326	0.12387
Ecoli-noise0.1-nodes150	0.01	1	0.10986	0.115147	0.116625	0.117555	0.11872	0.10986	0.11774	0.11872	0.11478	0.11625	0.117
Ecoli-noise0.1-nodes200	0.01	1	0.069187	0.0706245	0.071313	0.0720795	0.072297	0.069187	0.070559	0.070821	0.072297	0.072171	0.071805
Ecoli-noise0.5-nodes100	0.01	1	0.081286	0.082276	0.0825995	0.0833303	0.083503	0.083503	0.082821	0.0835	0.081286	0.082242	0.082378
Ecoli-noise0.5-nodes150	0.01	1	0.097991	0.0987493	0.0997365	0.1009	0.10166	0.097991	0.099323	0.10115	0.098558	0.10166	0.10015
Ecoli-noise0.5-nodes200	0.01	1	0.066013	0.0669267	0.0674205	0.0677403	0.067913	0.066013	0.066866	0.067109	0.067743	0.067913	0.067732
Yeast-noise0.0-nodes100	0.01	1	0.45849	0.459682	0.461355	0.468608	0.48958	0.48958	0.47071	0.45849	0.45944	0.46041	0.4623
Yeast-noise0.0-nodes150	0.01	1	0.49886	0.501883	0.505105	0.508703	0.51059	0.50195	0.49886	0.50885	0.50826	0.50186	0.51059
Yeast-noise0.0-nodes200	0.01	1	0.35125	0.35992	0.360565	0.360662	0.36274	0.35971	0.35125	0.36055	0.36069	0.36058	0.36274
Yeast-noise0.1-nodes100	0.01	1	0.29945	0.299847	0.30031	0.309922	0.35326	0.35326	0.31309	0.29945	0.3002	0.29973	0.30042
Yeast-noise0.1-nodes150	0.01	1	0.38315	0.42263	0.42286	0.423727	0.42534	0.38315	0.42395	0.42306	0.42534	0.42266	0.42262
Yeast-noise0.1-nodes200	0.01	1	0.19968	0.201467	0.202865	0.203445	0.20526	0.19968	0.20526	0.20233	0.20118	0.20346	0.2034
Yeast-noise0.5-nodes100	0.01	1	0.16114	0.16233	0.163905	0.171712	0.17963	0.17963	0.17428	0.1638	0.16184	0.16401	0.16114
Yeast-noise0.5-nodes150	0.01	1	0.13189	0.155263	0.155665	0.15603	0.15661	0.13189	0.15661	0.15551	0.15582	0.15518	0.1561
Yeast-noise0.5-nodes200	0.01	1	0.10598	0.10674	0.10749	0.109635	0.11262	0.11262	0.1101	0.10824	0.10674	0.10598	0.10674
D5_Network1	0.01	1	0.26973	0.269872	0.269945	0.26995	0.27486	0.27486	0.26995	0.26985	0.26973	0.26995	0.26994
D5_Network3	0.01	1	0.088097	0.088421	0.088453	0.088464	0.088503	0.088445	0.088097	0.088503	0.088461	0.088465	0.088413
D5_Network4	0.01	1	0.022316	0.0223243	0.0223255	0.0223297	0.022339	0.022324	0.022316	0.022339	0.022326	0.022325	0.022331
Ecoli-noise0.0-nodes100	0.01	2	0.10196	0.112543	0.12731	0.129117	0.13128	0.10196	0.10809	0.1259	0.13128	0.12925	0.12872
Ecoli-noise0.0-nodes150	0.01	2	0.082848	0.0830822	0.0835125	0.0984665	0.12004	0.12004	0.10334	0.083846	0.08305	0.082848	0.083179
Ecoli-noise0.0-nodes200	0.01	2	0.082512	0.085306	0.085558	0.0857485	0.087101	0.082512	0.085477	0.087101	0.085249	0.085785	0.085639
Ecoli-noise0.1-nodes100	0.01	2	0.10778	0.124535	0.126775	0.12732	0.12782	0.10778	0.1239	0.12739	0.12644	0.12782	0.12711
Ecoli-noise0.1-nodes150	0.01	2	0.10986	0.12247	0.12844	0.129092	0.12961	0.10986	0.12057	0.12817	0.12961	0.12871	0.12922
Ecoli-noise0.1-nodes200	0.01	2	0.069187	0.0831588	0.083606	0.0843255	0.087727	0.069187	0.083994	0.087727	0.084436	0.083218	0.083139
Ecoli-noise0.5-nodes100	0.01	2	0.075107	0.0800257	0.0811755	0.0824692	0.083503	0.083503	0.082814	0.075107	0.079729	0.080916	0.081435
Ecoli-noise0.5-nodes150	0.01	2	0.097991	0.10661	0.108565	0.112537	0.11384	0.097991	0.11384	0.10938	0.11359	0.10623	0.10775
Ecoli-noise0.5-nodes200	0.01	2	0.066013	0.0768125	0.0818775	0.0886847	0.090568	0.066013	0.078557	0.076231	0.090568	0.085198	0.089847
Yeast-noise0.0-nodes100	0.01	2	0.25415	0.254803	0.28605	0.372535	0.48958	0.48958	0.39112	0.31678	0.25532	0.25463	0.25415
Yeast-noise0.0-nodes150	0.01	2	0.50127	0.501815	0.502115	0.50249	0.50267	0.50195	0.50177	0.50256	0.50228	0.50127	0.50267
Yeast-noise0.0-nodes200	0.01	2	0.35971	0.3983	0.407435	0.413885	0.4149	0.35971	0.40121	0.39733	0.41396	0.41366	0.4149
Yeast-noise0.1-nodes100	0.01	2	0.333	0.33752	0.347325	0.388428	0.41029	0.35326	0.40015	0.41029	0.333	0.33623	0.34139
Yeast-noise0.1-nodes150	0.01	2	0.38315	0.444415	0.445255	0.446673	0.45262	0.38315	0.45262	0.44433	0.44695	0.44584	0.44467
Yeast-noise0.1-nodes200	0.01	2	0.19968	0.292283	0.332665	0.33614	0.34136	0.19968	0.27895	0.33228	0.34136	0.33305	0.33717
Yeast-noise0.5-nodes100	0.01	2	0.14328	0.153502	0.170875	0.194525	0.20998	0.17963	0.20998	0.14328	0.16212	0.15063	0.19949
Yeast-noise0.5-nodes150	0.01	2	0.13189	0.152243	0.15367	0.163347	0.17122	0.13189	0.16626	0.17122	0.15461	0.15273	0.15208
Yeast-noise0.5-nodes200	0.01	2	0.10918	0.114127	0.1197	0.120855	0.14905	0.11262	0.14905	0.12075	0.10918	0.11865	0.12089
D5_Network1	0.01	2	0.27486	0.28072	0.281265	0.28139	0.28252	0.27486	0.28252	0.28055	0.28123	0.2813	0.28142
D5_Network3	0.01	2	0.082567	0.0836787	0.0838485	0.083974	0.088445	0.088445	0.082567	0.083744	0.083657	0.083981	0.083953
D5_Network4	0.01	2	0.022089	0.0221233	0.02221	0.0222495	0.022324	0.022324	0.022258	0.022224	0.022196	0.022089	0.022099
Ecoli-noise0.0-nodes100	0.01	3	0.10196	0.114198	0.115835	0.116168	0.11806	0.10196	0.11622	0.11806	0.11566	0.11371	0.11601
Ecoli-noise0.0-nodes150	0.01	3	0.117	0.12135	0.13079	0.13657	0.13688	0.12004	0.117	0.12528	0.13666	0.1363	0.13688
Ecoli-noise0.0-nodes200	0.01	3	0.082512	0.085519	0.086781	0.0869315	0.087834	0.082512	0.085116	0.086964	0.087834	0.086728	0.086834
Ecoli-noise0.1-nodes100	0.01	3	0.10778	0.116352	0.116875	0.117503	0.11777	0.10778	0.11765	0.11777	0.11624	0.11706	0.11669
Ecoli-noise0.1-nodes150	0.01	3	0.10986	0.11215	0.11746	0.118083	0.11841	0.10986	0.11041	0.11737	0.11755	0.11826	0.11841
Ecoli-noise0.1-nodes200	0.01	3	0.069187	0.0859925	0.0865555	0.0872505	0.087633	0.069187	0.086057	0.085971	0.087633	0.087316	0.087054
Ecoli-noise0.5-nodes100	0.01	3	0.083503	0.0889865	0.0893845	0.0901342	0.090976	0.083503	0.089177	0.088923	0.090976	0.090315	0.089592
Ecoli-noise0.5-nodes150	0.01	3	0.097991	0.12146	0.123605	0.12416	0.1248	0.097991	0.12081	0.1238	0.12341	0.12428	0.1248
Ecoli-noise0.5-nodes200	0.01	3	0.066013	0.0812843	0.083491	0.0846237	0.085195	0.066013	0.080737	0.082926	0.084056	0.084813	0.085195
Yeast-noise0.0-nodes100	0.01	3	0.29398	0.303385	0.330905	0.424748	0.48958	0.48958	0.45032	0.34803	0.31378	0.29992	0.29398
Yeast-noise0.0-nodes150	0.01	3	0.388	0.394475	0.41906	0.463168	0.50195	0.50195	0.47159	0.4379	0.40022	0.39256	0.388
Yeast-noise0.0-nodes200	0.01	3	0.35971	0.415445	0.41656	0.41742	0.42337	0.35971	0.41679	0.42337	0.41633	0.41763	0.41515
Yeast-noise0.1-nodes100	0.01	3	0.35326	0.456758	0.526685	0.534018	0.53499	0.35326	0.43589	0.51936	0.53401	0.53499	0.53402
Yeast-noise0.1-nodes150	0.01	3	0.38315	0.47614	0.477865	0.478697	0.47988	0.38315	0.47574	0.47734	0.47988	0.4788	0.47839
Yeast-noise0.1-nodes200	0.01	3	0.19968	0.323415	0.3483	0.354705	0.35795	0.19968	0.31594	0.34584	0.35076	0.35602	0.35795
Yeast-noise0.5-nodes100	0.01	3	0.17963	0.267735	0.317095	0.335082	0.34571	0.17963	0.25302	0.31188	0.32231	0.33934	0.34571
Yeast-noise0.5-nodes150	0.01	3	0.13189	0.21097	0.22967	0.23304	0.23446	0.13189	0.20576	0.2266	0.23314	0.23274	0.23446
Yeast-noise0.5-nodes200	0.01	3	0.11262	0.19635	0.238125	0.2493	0.25644	0.11262	0.18494	0.23058	0.24567	0.25051	0.25644
D5_Network1	0.01	3	0.26877	0.26903	0.269435	0.273537	0.27745	0.27486	0.27745	0.26957	0.2693	0.26894	0.26877
D5_Network3	0.01	3	0.082635	0.0829288	0.0838735	0.0870345	0.088445	0.088445	0.087908	0.084414	0.083333	0.082794	0.082635
D5_Network4	0.01	3	0.022317	0.022326	0.0223615	0.0224412	0.022562	0.022324	0.022562	0.022458	0.022391	0.022332	0.022317
Ecoli-noise0.0-nodes100	0.01	4	0.10196	0.116102	0.12061	0.12469	0.12793	0.10196	0.1149	0.12151	0.11971	0.12575	0.12793
Ecoli-noise0.0-nodes150	0.01	4	0.11892	0.120952	0.12641	0.129557	0.12979	0.12004	0.11892	0.12369	0.12979	0.1297	0.12913
Ecoli-noise0.0-nodes200	0.01	4	0.082512	0.0869038	0.0874685	0.0880018	0.088786	0.082512	0.086774	0.088786	0.087293	0.088121	0.087644
Ecoli-noise0.1-nodes100	0.01	4	0.10778	0.131912	0.133225	0.133855	0.13546	0.10778	0.13149	0.13546	0.13405	0.13318	0.13327
Ecoli-noise0.1-nodes150	0.01	4	0.10986	0.11396	0.11407	0.11463	0.11604	0.10986	0.11604	0.11399	0.11415	0.11395	0.11479
Ecoli-noise0.1-nodes200	0.01	4	0.069187	0.0844398	0.0846775	0.085066	0.087075	0.069187	0.087075	0.084673	0.084682	0.084362	0.085194
Ecoli-noise0.5-nodes100	0.01	4	0.083503	0.0943028	0.0946945	0.095135	0.095798	0.083503	0.094629	0.094194	0.09526	0.09476	0.095798
Ecoli-noise0.5-nodes150	0.01	4	0.097991	0.124672	0.128815	0.129845	0.13058	0.097991	0.12344	0.13004	0.12837	0.12926	0.13058
Ecoli-noise0.5-nodes200	0.01	4	0.066013	0.0843945	0.087834	0.0878918	0.087999	0.066013	0.083264	0.087895	0.087882	0.087999	0.087786
Yeast-noise0.0-nodes100	0.01	4	0.32798	0.345158	0.38504	0.458118	0.48958	0.48958	0.47492	0.40771	0.36237	0.33942	0.32798
Yeast-noise0.0-nodes150	0.01	4	0.40429	0.413938	0.43262	0.463843	0.50195	0.50195	0.46977	0.44606	0.41918	0.41219	0.40429
Yeast-noise0.0-nodes200	0.01	4	0.35971	0.427407	0.430055	0.431045	0.43373	0.35971	0.42683	0.42914	0.43373	0.43097	0.43107
Yeast-noise0.1-nodes100	0.01	4	0.35326	0.467375	0.47931	0.48109	0.48489	0.35326	0.46378	0.4813	0.48489	0.48046	0.47816
Yeast-noise0.1-nodes150	0.01	4	0.38315	0.391122	0.39389	0.397535	0.41607	0.38315	0.41607	0.39869	0.39026	0.39371	0.39407
Yeast-noise0.1-nodes200	0.01	4	0.19968	0.342418	0.36412	0.366293	0.36765	0.19968	0.33589	0.362	0.36624	0.36631	0.36765
Yeast-noise0.5-nodes100	0.01	4	0.17963	0.325983	0.36963	0.379123	0.38303	0.17963	0.31261	0.3661	0.37316	0.38303	0.38111
Yeast-noise0.5-nodes150	0.01	4	0.13189	0.24832	0.270405	0.275577	0.27698	0.13189	0.24158	0.26854	0.27227	0.27698	0.27668
Yeast-noise0.5-nodes200	0.01	4	0.11262	0.215268	0.23752	0.23917	0.23952	0.11262	0.20835	0.23602	0.23922	0.23952	0.23902
D5_Network1	0.01	4	0.24116	0.242045	0.245725	0.26025	0.27486	0.27486	0.2642	0.2484	0.24305	0.24171	0.24116
D5_Network3	0.01	4	0.074497	0.0746432	0.075326	0.078744	0.088445	0.088445	0.07977	0.075666	0.074986	0.074497	0.074529
D5_Network4	0.01	4	0.022299	0.0223327	0.022422	0.0225525	0.022922	0.022324	0.022922	0.022575	0.022485	0.022299	0.022359
Ecoli-noise0.0-nodes100	0.01	5	0.10196	0.12078	0.122715	0.12294	0.12594	0.10196	0.12019	0.12255	0.12296	0.12288	0.12594
Ecoli-noise0.0-nodes150	0.01	5	0.11973	0.120375	0.12306	0.12537	0.12684	0.12004	0.11973	0.12138	0.12474	0.12558	0.12684
Ecoli-noise0.0-nodes200	0.01	5	0.082512	0.0859017	0.0863135	0.0871467	0.088094	0.082512	0.088094	0.0873	0.086687	0.08594	0.085889
Ecoli-noise0.1-nodes100	0.01	5	0.10778	0.12672	0.12771	0.128558	0.13076	0.10778	0.13076	0.12876	0.12647	0.12795	0.12747
Ecoli-noise0.1-nodes150	0.01	5	0.10986	0.11276	0.113295	0.114205	0.11481	0.10986	0.11438	0.11481	0.11368	0.11291	0.11271
Ecoli-noise0.1-nodes200	0.01	5	0.069187	0.0843923	0.0847615	0.08507	0.08705	0.069187	0.08705	0.08515	0.084693	0.084292	0.08483
Ecoli-noise0.5-nodes100	0.01	5	0.083503	0.0926485	0.0934065	0.094193	0.094455	0.083503	0.094455	0.093028	0.094329	0.092522	0.093785
Ecoli-noise0.5-nodes150	0.01	5	0.097991	0.12447	0.127295	0.128365	0.12869	0.097991	0.12371	0.12869	0.12675	0.12854	0.12784
Ecoli-noise0.5-nodes200	0.01	5	0.066013	0.0877985	0.0890235	0.0891677	0.089327	0.066013	0.087424	0.089125	0.089182	0.089327	0.088922
Yeast-noise0.0-nodes100	0.01	5	0.32842	0.32893	0.34136	0.44088	0.48958	0.48958	0.47037	0.35241	0.33031	0.32847	0.32842
Yeast-noise0.0-nodes150	0.01	5	0.39161	0.39341	0.40929	0.44782	0.50195	0.50195	0.45695	0.42043	0.39815	0.39183	0.39161
Yeast-noise0.0-nodes200	0.01	5	0.35971	0.433787	0.435175	0.436218	0.43747	0.35971	0.43333	0.43747	0.43656	0.43516	0.43519
Yeast-noise0.1-nodes100	0.01	5	0.35326	0.468395	0.47476	0.480345	0.48374	0.35326	0.46655	0.47393	0.47559	0.48374	0.48193
Yeast-noise0.1-nodes150	0.01	5	0.38315	0.388543	0.38984	0.391655	0.41241	0.38315	0.41241	0.39198	0.39068	0.38839	0.389
Yeast-noise0.1-nodes200	0.01	5	0.19968	0.360698	0.373725	0.374018	0.37563	0.19968	0.35643	0.3735	0.37395	0.37563	0.37404
Yeast-noise0.5-nodes100	0.01	5	0.17963	0.30635	0.345925	0.353272	0.35528	0.17963	0.29365	0.34445	0.3474	0.35528	0.35523
Yeast-noise0.5-nodes150	0.01	5	0.13189	0.227782	0.25484	0.258513	0.25972	0.13189	0.2195	0.25263	0.25705	0.25972	0.259
Yeast-noise0.5-nodes200	0.01	5	0.11262	0.237443	0.25928	0.261385	0.26221	0.11262	0.23043	0.25848	0.26008	0.26182	0.26221
D5_Network1	0.01	5	0.24056	0.2413	0.244275	0.260458	0.27486	0.27486	0.26511	0.2465	0.24205	0.24105	0.24056
D5_Network3	0.01	5	0.072292	0.0727327	0.0740465	0.0783325	0.088445	0.088445	0.079505	0.074815	0.073278	0.072551	0.072292
D5_Network4	0.01	5	0.022324	0.0229565	0.02301	0.0231032	0.023342	0.022324	0.023342	0.023117	0.023062	0.022958	0.022956
Wilcoxon Signed-Rank Test Adjusted p-values (FDR)
δ	1 View	2 Views	3 Views	4 Views	5 Views
0.005	0.341267	0.341267	0.341267	0.341267	0.341267
0.01	0.341267	0.341267	0.341267	0.341267	0.49307
Blue color indicates that the winner is the variant with n = |Liv|, while red color indicates that the winner is the variant with n = 2*|Liv|.
There is no statistically significant difference at α = 0.05.
